# Supplementary material for: Cardiac and Skeletal Muscle Transcriptome Response to Heat Stress in Kenyan Chicken Ecotypes Adapted to Low and High Altitudes Reveal Differences in Thermal Tolerance and Stress Response
Source: Front Genet. 2019 Oct 11;10:993. doi: 10.3389/fgene.2019.00993 (PMC6798392; doi:10.3389/fgene.2019.00993)
Supplement: Supplementary file 2 [file Table_1.xlsx]

## Sheet: ALL_H
Gene_Symbol	log2(fold_change)	p_value	q_value	significant
ZP1	-6.51106	5e-05	0.000237531	yes
TMEM220	-5.31275	5e-05	0.000237531	yes
OXCT1	-4.97827	0.00955	0.0279377	yes
ENSGALG00000001763	-4.93006	0.0078	0.0234516	yes
CATHL2	-4.69062	5e-05	0.000237531	yes
SNTN	-4.27187	0.00455	0.0146607	yes
MGST2	-4.1229	0.0003	0.00127108	yes
ENSGALG00000028268	-4.09032	5e-05	0.000237531	yes
XKR9	-4.03305	5e-05	0.000237531	yes
PDE8A	-3.82375	0.0063	0.0194841	yes
ENSGALG00000016601	-3.63755	0.0061	0.0189386	yes
MTURN	-3.39199	5e-05	0.000237531	yes
ENSGALG00000002939	-3.36882	0.00045	0.00184557	yes
ENSGALG00000026046	-3.3551	0.0131	0.0366686	yes
ATRAID	-3.34233	5e-05	0.000237531	yes
ENSGALG00000013101	-3.25188	0.00685	0.0209515	yes
MT4	-3.1675	5e-05	0.000237531	yes
irx2	-3.03244	0.0133	0.0371412	yes
THRSP	-2.99413	0.0001	0.000458034	yes
ACSM4	-2.98251	0.00605	0.0188057	yes
SYNDIG1	-2.90724	5e-05	0.000237531	yes
ENSGALG00000028964	-2.89701	5e-05	0.000237531	yes
ENSGALG00000026501	-2.86966	5e-05	0.000237531	yes
TTPAL	-2.73987	0.0042	0.0136709	yes
ENSGALG00000026913	-2.73868	5e-05	0.000237531	yes
SPRTN	-2.73578	0.0042	0.0136709	yes
ENSGALG00000000038	-2.72706	5e-05	0.000237531	yes
ADRB3	-2.65658	0.0106	0.0305835	yes
ENSGALG00000028359	-2.63732	5e-05	0.000237531	yes
INSC	-2.54396	5e-05	0.000237531	yes
GAL1	-2.45865	0.0042	0.0136709	yes
CATHL1	-2.44975	5e-05	0.000237531	yes
GTSF1	-2.43751	5e-05	0.000237531	yes
B3GAT2	-2.40803	0.00385	0.0126645	yes
ENSGALG00000028221	-2.38435	5e-05	0.000237531	yes
CTNNA2	-2.36466	0.0155	0.0423231	yes
MSC	-2.35824	0.0002	0.000875457	yes
ENSGALG00000013101	-2.26534	0.01695	0.0456138	yes
ENSGALG00000002431	-2.25851	0.00515	0.0163332	yes
ENSGALG00000026533	-2.23396	5e-05	0.000237531	yes
EIF2B5	-2.23313	0.00305	0.0103125	yes
SPP2	-2.2157	5e-05	0.000237531	yes
ogchi	-2.21519	5e-05	0.000237531	yes
ENSGALG00000028218	-2.20973	5e-05	0.000237531	yes
ENSGALG00000026742	-2.1969	0.00025	0.00107486	yes
ACBD7	-2.19656	5e-05	0.000237531	yes
LPP	-2.19438	5e-05	0.000237531	yes
TP53I3	-2.17163	5e-05	0.000237531	yes
CL2	-2.17035	0.00715	0.0217453	yes
HINTW	-2.15709	5e-05	0.000237531	yes
ENSGALG00000028302	-2.12883	5e-05	0.000237531	yes
MDGA2	-2.1211	5e-05	0.000237531	yes
KK34	-2.10952	5e-05	0.000237531	yes
NMB	-2.05968	0.00595	0.0185357	yes
ABRA	-2.05288	0.00575	0.0179894	yes
FAM198B	-2.05195	5e-05	0.000237531	yes
CAPRIN1	-2.0509	0.00485	0.0155013	yes
GAL4	-2.03723	0.0073	0.0221436	yes
MYF6	-2.01009	0.01035	0.0299596	yes
ENSGALG00000026666	-1.99875	5e-05	0.000237531	yes
GPR126	-1.96354	5e-05	0.000237531	yes
ENSGALG00000028402	-1.95415	5e-05	0.000237531	yes
CFC1B	-1.94916	0.0001	0.000458034	yes
C12ORF57	-1.9163	5e-05	0.000237531	yes
TBX5	-1.90886	0.00855	0.0253911	yes
CALB2	-1.90684	5e-05	0.000237531	yes
SPATA4	-1.88361	0.0001	0.000458034	yes
Blec1	-1.87814	5e-05	0.000237531	yes
MEST	-1.86591	0.00815	0.0243605	yes
ENSGALG00000021682	-1.85189	0.00445	0.0143793	yes
CD2	-1.84703	5e-05	0.000237531	yes
lasp-2	-1.82448	0.01395	0.0386882	yes
ENSGALG00000026540	-1.80564	0.01685	0.045391	yes
FKBP6	-1.80104	0.00385	0.0126645	yes
DBI	-1.78865	5e-05	0.000237531	yes
CHCHD10	-1.78176	5e-05	0.000237531	yes
BBOF1	-1.77171	0.00405	0.0132424	yes
ENSGALG00000021357	-1.76664	5e-05	0.000237531	yes
ENSGALG00000027676	-1.74941	0.00135	0.00499046	yes
STMN2	-1.7322	0.0002	0.000875457	yes
FGF12	-1.71781	5e-05	0.000237531	yes
INPP4A	-1.71291	0.01125	0.0321848	yes
ENSGALG00000028753	-1.7127	5e-05	0.000237531	yes
ENSGALG00000026441	-1.70632	5e-05	0.000237531	yes
SDCCAG3	-1.70351	5e-05	0.000237531	yes
S100A4	-1.70181	5e-05	0.000237531	yes
gga-mir-1646	-1.69749	0.0031	0.0104608	yes
KRT8	-1.69683	5e-05	0.000237531	yes
PPP1R1B	-1.68409	5e-05	0.000237531	yes
IGSF5	-1.68249	5e-05	0.000237531	yes
ENSGALG00000022832	-1.67687	0.00475	0.0152225	yes
ENSGALG00000024295	-1.65668	5e-05	0.000237531	yes
S100A13	-1.6548	5e-05	0.000237531	yes
Worthington	-1.62529	5e-05	0.000237531	yes
ENSGALG00000001734	-1.62371	5e-05	0.000237531	yes
NIPA1	-1.61968	0.0001	0.000458034	yes
ENSGALG00000007110	-1.6195	5e-05	0.000237531	yes
ENSGALG00000017013	-1.61194	5e-05	0.000237531	yes
FABP7	-1.60709	5e-05	0.000237531	yes
TANGO6	-1.60404	5e-05	0.000237531	yes
ENSGALG00000027621	-1.60165	5e-05	0.000237531	yes
gga-mir-223	-1.59147	0.00055	0.00221452	yes
PITX2	-1.58297	5e-05	0.000237531	yes
HNRPK	-1.57843	5e-05	0.000237531	yes
NME4	-1.56875	0.00765	0.0230586	yes
FAXDC2	-1.56713	0.01875	0.0496233	yes
PRSS57	-1.56353	0.0185	0.0490581	yes
RIPPLY2	-1.549	5e-05	0.000237531	yes
COL11A1	-1.54865	5e-05	0.000237531	yes
ACYP1	-1.54813	5e-05	0.000237531	yes
REM1	-1.5359	0.00285	0.00971333	yes
THRSPB	-1.52952	5e-05	0.000237531	yes
SMYD2	-1.5217	5e-05	0.000237531	yes
RFLB	-1.50752	0.00455	0.0146607	yes
NOV	-1.50717	5e-05	0.000237531	yes
NAAA	-1.50395	5e-05	0.000237531	yes
RPS28	-1.50389	5e-05	0.000237531	yes
TIGAR	-1.50134	5e-05	0.000237531	yes
ENSGALG00000007863	-1.50026	5e-05	0.000237531	yes
ApoD	-1.49938	0.0001	0.000458034	yes
gadd45	-1.49591	5e-05	0.000237531	yes
DCAF6	-1.49472	0.003	0.0101625	yes
ENSGALG00000011324	-1.49286	0.00985	0.0287005	yes
PCGF2	-1.49243	5e-05	0.000237531	yes
GPR126	-1.49094	5e-05	0.000237531	yes
VDAC2	-1.49066	0.00965	0.0281937	yes
PNKD	-1.48789	0.005	0.0159209	yes
ODF1	-1.48769	5e-05	0.000237531	yes
INHBA	-1.47653	5e-05	0.000237531	yes
IFT88	-1.47625	0.00305	0.0103125	yes
ELF3	-1.47592	5e-05	0.000237531	yes
PLPPR1	-1.47481	5e-05	0.000237531	yes
FAM3C	-1.47178	5e-05	0.000237531	yes
SMPD1	-1.47046	5e-05	0.000237531	yes
CREM	-1.44972	5e-05	0.000237531	yes
ENSGALG00000001620	-1.44706	5e-05	0.000237531	yes
ENSGALG00000021848	-1.44329	0.0004	0.00165674	yes
ENSGALG00000028226	-1.44137	0.0008	0.00311274	yes
ENSGALG00000022438	-1.42857	5e-05	0.000237531	yes
SNORA26	-1.42612	5e-05	0.000237531	yes
CNTF	-1.4224	5e-05	0.000237531	yes
SPC25	-1.42147	5e-05	0.000237531	yes
ACADL	-1.41695	5e-05	0.000237531	yes
NSUN6	-1.41281	0.00315	0.0106089	yes
LSM5	-1.40658	5e-05	0.000237531	yes
ATP8B3	-1.40059	5e-05	0.000237531	yes
ADAMTS10	-1.39733	0.00535	0.0168887	yes
ENSGALG00000027359	-1.39711	0.01655	0.0447191	yes
ENSGALG00000026338	-1.39136	0.0141	0.0390374	yes
HINT2	-1.3884	5e-05	0.000237531	yes
IFT43	-1.38749	0.013	0.0364298	yes
ENSGALG00000021451	-1.38517	0.0016	0.00580887	yes
SYPL2	-1.38455	5e-05	0.000237531	yes
PHYHIPL	-1.38401	5e-05	0.000237531	yes
AKR1D1	-1.38288	5e-05	0.000237531	yes
MED9	-1.38228	5e-05	0.000237531	yes
POLR2K	-1.3808	5e-05	0.000237531	yes
CERS6	-1.37764	5e-05	0.000237531	yes
LAMTOR2	-1.37586	0.0001	0.000458034	yes
SPCS1	-1.37452	0.00295	0.0100135	yes
PTRHD1	-1.37381	0.01185	0.0336526	yes
OCC-1	-1.36503	5e-05	0.000237531	yes
ASRGL1	-1.36491	0.00045	0.00184557	yes
FAM3B	-1.36491	0.0079	0.0237109	yes
ENSGALG00000010336	-1.36009	5e-05	0.000237531	yes
SNRPF	-1.35766	5e-05	0.000237531	yes
TNNC2	-1.35667	5e-05	0.000237531	yes
ENSGALG00000028767	-1.35268	5e-05	0.000237531	yes
ENSGALG00000003348	-1.35011	5e-05	0.000237531	yes
GRIA3	-1.3501	5e-05	0.000237531	yes
ENSGALG00000000017	-1.34984	5e-05	0.000237531	yes
TMA16	-1.34685	5e-05	0.000237531	yes
COMMD4	-1.34202	5e-05	0.000237531	yes
ACA64	-1.34054	5e-05	0.000237531	yes
ENSGALG00000004904	-1.33876	5e-05	0.000237531	yes
SH3PXD2A	-1.33811	0.0086	0.0255166	yes
DENR	-1.3371	5e-05	0.000237531	yes
HSCB	-1.32985	5e-05	0.000237531	yes
GPR39	-1.32686	5e-05	0.000237531	yes
JPH3	-1.32442	0.0068	0.0208217	yes
Rab27a	-1.31965	5e-05	0.000237531	yes
ENSGALG00000002595	-1.31944	5e-05	0.000237531	yes
KCNAB2	-1.31577	0.0003	0.00127108	yes
ENSGALG00000005956	-1.3093	5e-05	0.000237531	yes
NSMCE2	-1.30782	0.0045	0.0145197	yes
ENSGALG00000025963	-1.30543	0.001	0.00381276	yes
MYOC	-1.30169	5e-05	0.000237531	yes
MT1	-1.29966	5e-05	0.000237531	yes
EXD3	-1.29071	0.0012	0.00449127	yes
TIMM13	-1.28884	5e-05	0.000237531	yes
ENSGALG00000015461	-1.28689	0.0169	0.0455058	yes
NDUFV2	-1.28266	5e-05	0.000237531	yes
PSMA7	-1.27747	5e-05	0.000237531	yes
ENSGALG00000027051	-1.27723	0.0003	0.00127108	yes
ENSGALG00000026637	-1.27619	5e-05	0.000237531	yes
KIF21A	-1.2754	0.001	0.00381276	yes
RGN	-1.27427	5e-05	0.000237531	yes
SLC1A1	-1.27388	5e-05	0.000237531	yes
ENSGALG00000017164	-1.27283	0.01285	0.0360737	yes
SCP2	-1.2711	5e-05	0.000237531	yes
ENSGALG00000002880	-1.26959	5e-05	0.000237531	yes
XPC	-1.26872	0.0027	0.00925705	yes
IL34	-1.26839	5e-05	0.000237531	yes
ENSGALG00000008157	-1.26664	0.0075	0.0226702	yes
AIMP1	-1.26255	5e-05	0.000237531	yes
SHFM1	-1.26029	5e-05	0.000237531	yes
ATP5G3	-1.2588	5e-05	0.000237531	yes
PSMA3	-1.25807	5e-05	0.000237531	yes
ENSGALG00000027172	-1.25705	0.0007	0.00275685	yes
P4HA3	-1.25173	0.00275	0.00941022	yes
ENSGALG00000025969	-1.25004	5e-05	0.000237531	yes
ALG11	-1.24965	5e-05	0.000237531	yes
COX17	-1.2494	5e-05	0.000237531	yes
PAQR5	-1.24902	0.00515	0.0163332	yes
C18orf25	-1.24498	0.00165	0.00597088	yes
EFCAB2	-1.24287	5e-05	0.000237531	yes
ENSGALG00000026245	-1.24266	5e-05	0.000237531	yes
SNRPD1	-1.2407	5e-05	0.000237531	yes
TCTE3	-1.24058	0.0175	0.0468489	yes
SECISBP2L	-1.24025	0.00345	0.0114953	yes
UXS1	-1.2402	5e-05	0.000237531	yes
UCH-L1	-1.23987	5e-05	0.000237531	yes
ENSGALG00000026538	-1.2377	5e-05	0.000237531	yes
NDUFA2	-1.22906	0.0002	0.000875457	yes
HBAD	-1.22885	5e-05	0.000237531	yes
S100A10	-1.22838	0.00435	0.0140971	yes
MRPL23	-1.2276	5e-05	0.000237531	yes
PFDN1	-1.22745	5e-05	0.000237531	yes
RD3L	-1.22744	5e-05	0.000237531	yes
C1QA	-1.22237	5e-05	0.000237531	yes
ENSGALG00000009534	-1.22087	0.00495	0.0157844	yes
PTAFR	-1.2206	0.00485	0.0155013	yes
SNAP25	-1.21794	5e-05	0.000237531	yes
PROK1	-1.16724	0.01835	0.048722	yes
FMOD	-1.1662	5e-05	0.000237531	yes
MGST3	-1.16589	5e-05	0.000237531	yes
HPX	-1.16549	5e-05	0.000237531	yes
ENKUR	-1.16426	0.00085	0.00329019	yes
HSPB7	-1.15196	5e-05	0.000237531	yes
BLB1	-1.14195	5e-05	0.000237531	yes
FER1L5	-1.14004	0.00565	0.0177136	yes
FGF18	-1.1366	0.00095	0.00363902	yes
MRPL21	-1.13587	5e-05	0.000237531	yes
UQCR10	-1.13567	5e-05	0.000237531	yes
ENSGALG00000002771	-1.13466	5e-05	0.000237531	yes
KCNE2	-1.13275	5e-05	0.000237531	yes
ECHDC2	-1.13247	5e-05	0.000237531	yes
GADD45B	-1.09144	5e-05	0.000237531	yes
EMC4	1.09135	5e-05	0.000237531	yes
KCNK15	1.00381	0.0059	0.0183996	yes
ENSGALG00000028171	1.00584	5e-05	0.000237531	yes
IRX6	1.0059	0.00015	0.000669718	yes
ARAP3	1.0063	0.01105	0.0316893	yes
MC5R	1.00872	5e-05	0.000237531	yes
DMTN	1.01719	5e-05	0.000237531	yes
SMC2	1.01908	5e-05	0.000237531	yes
ENSGALG00000009600	1.01992	5e-05	0.000237531	yes
DNM2	1.02537	5e-05	0.000237531	yes
PIWIL2	1.02605	5e-05	0.000237531	yes
TRIM28	1.02609	5e-05	0.000237531	yes
MAF1	1.0285	5e-05	0.000237531	yes
ENSGALG00000014721	1.03094	0.00025	0.00107486	yes
ENSGALG00000010002	1.03167	5e-05	0.000237531	yes
GH1	1.03302	0.00125	0.0046591	yes
SRCIN1	1.03553	5e-05	0.000237531	yes
ENSGALG00000028695	1.03613	5e-05	0.000237531	yes
ENSGALG00000019283	1.04005	5e-05	0.000237531	yes
C1orf106	1.05501	0.0002	0.000875457	yes
CPXM1	1.05511	5e-05	0.000237531	yes
ACTN4	1.0576	5e-05	0.000237531	yes
INTS3	1.07117	5e-05	0.000237531	yes
ENSGALG00000010474	1.07496	0.0043	0.0139555	yes
NPR2	1.07512	5e-05	0.000237531	yes
CSPG4	1.08324	0.00345	0.0114953	yes
AMPD2	1.08405	5e-05	0.000237531	yes
KIAA1324	1.0843	5e-05	0.000237531	yes
ZNF362	1.08495	5e-05	0.000237531	yes
HNRNPUL1	1.09398	5e-05	0.000237531	yes
SMYD1	1.09993	0.00295	0.0100135	yes
ENSGALG00000027787	1.12107	5e-05	0.000237531	yes
GRIK1	1.12357	5e-05	0.000237531	yes
MAPT	1.12532	0.00355	0.0117869	yes
ENSGALG00000025803	1.12853	5e-05	0.000237531	yes
USF1	1.13169	5e-05	0.000237531	yes
PNPO	1.13292	0.00055	0.00221452	yes
ENSGALG00000027989	1.13577	5e-05	0.000237531	yes
SDCBP2	1.13798	0.0002	0.000875457	yes
ENSGALG00000022661	1.13954	5e-05	0.000237531	yes
KIFC1	1.14269	5e-05	0.000237531	yes
ENSGALG00000000194	1.14562	5e-05	0.000237531	yes
ENSGALG00000028057	1.151	5e-05	0.000237531	yes
ASAP3	1.1516	5e-05	0.000237531	yes
ENSGALG00000027182	1.15438	5e-05	0.000237531	yes
ARHGEF17	1.15526	5e-05	0.000237531	yes
ENSGALG00000027892	1.15753	5e-05	0.000237531	yes
CIDEA	1.16927	5e-05	0.000237531	yes
ENSGALG00000006744	1.17104	0.0003	0.00127108	yes
OSBPL7	1.17393	5e-05	0.000237531	yes
ZNF302	1.21822	0.00055	0.00221452	yes
NOXRED1	1.22231	0.0008	0.00311274	yes
NKAIN2	1.22945	5e-05	0.000237531	yes
ENSGALG00000027154	1.23136	0.0047	0.0150821	yes
SOX5	1.23233	0.00495	0.0157844	yes
TMC6	1.24276	5e-05	0.000237531	yes
NTSR1	1.24351	5e-05	0.000237531	yes
HMGA1	1.24767	5e-05	0.000237531	yes
ENSGALG00000019793	1.24775	5e-05	0.000237531	yes
SLC16A2	1.25128	5e-05	0.000237531	yes
ENSGALG00000028742	1.25173	5e-05	0.000237531	yes
TESK1	1.27458	5e-05	0.000237531	yes
ENSGALG00000028799	1.27737	5e-05	0.000237531	yes
SOCS2	1.2802	5e-05	0.000237531	yes
CACNB1	1.285	5e-05	0.000237531	yes
ENSGALG00000028533	1.28792	5e-05	0.000237531	yes
ENSGALG00000009579	1.2918	0.0001	0.000458034	yes
HSPA8	1.30007	5e-05	0.000237531	yes
FSD1	1.30464	5e-05	0.000237531	yes
Tpo	1.31079	5e-05	0.000237531	yes
AEBP1	1.31909	5e-05	0.000237531	yes
ENSGALG00000028999	1.32156	5e-05	0.000237531	yes
ENSGALG00000028613	1.32995	0.0007	0.00275685	yes
PIAS3	1.33125	5e-05	0.000237531	yes
ENSGALG00000026397	1.34315	5e-05	0.000237531	yes
POLA2	1.34644	5e-05	0.000237531	yes
laminin	1.36504	5e-05	0.000237531	yes
CLEC3A	1.36712	0.00465	0.0149413	yes
PDE1B	1.37162	5e-05	0.000237531	yes
ENSGALG00000022278	1.38434	0.0004	0.00165674	yes
PTX3	1.38607	5e-05	0.000237531	yes
STIP1	1.39542	5e-05	0.000237531	yes
ENSGALG00000027203	1.40633	0.0105	0.0303331	yes
PLCD3	1.40975	0.0036	0.0119345	yes
ENSGALG00000018992	1.41283	5e-05	0.000237531	yes
ENSGALG00000015461	1.41699	5e-05	0.000237531	yes
ENSGALG00000007471	1.4408	5e-05	0.000237531	yes
ENSGALG00000025736	1.44777	5e-05	0.000237531	yes
HPGD	1.45614	0.00325	0.0109063	yes
NR2F1	1.47246	0.0142	0.0392773	yes
ENSGALG00000027836	1.5314	5e-05	0.000237531	yes
ENSGALG00000017674	1.53417	5e-05	0.000237531	yes
STIP1	1.56988	0.00725	0.0220131	yes
ENSGALG00000018767	1.57644	5e-05	0.000237531	yes
HOXB4	1.59579	0.00195	0.00693233	yes
TCF4	1.59823	5e-05	0.000237531	yes
RNaseP_nuc	1.66796	5e-05	0.000237531	yes
AP1M2	1.67993	5e-05	0.000237531	yes
ENSGALG00000021139	1.87045	5e-05	0.000237531	yes
ENSGALG00000026690	1.89095	0.0013	0.00482525	yes
PCP4	1.89678	5e-05	0.000237531	yes
Y_RNA	1.89866	0.00015	0.000669718	yes
ENSGALG00000003051	1.90322	0.00345	0.0114953	yes
CNTFR	1.9207	5e-05	0.000237531	yes
IGJ	1.93497	5e-05	0.000237531	yes
ENSGALG00000026124	2.06021	5e-05	0.000237531	yes
ENSGALG00000006449	2.07473	0.0025	0.00864469	yes
NDNF	2.09024	5e-05	0.000237531	yes
PCSK4	2.14023	0.01015	0.0294503	yes
tyrosine	2.17568	5e-05	0.000237531	yes
RASGRF1	2.19668	5e-05	0.000237531	yes
ENSGALG00000014356	2.19959	0.0003	0.00127108	yes
7SK	2.20021	5e-05	0.000237531	yes
ENSGALG00000028805	2.20968	5e-05	0.000237531	yes
Lef-1	2.37372	5e-05	0.000237531	yes
PLB1	2.39235	5e-05	0.000237531	yes
DGAT2	2.50859	0.00435	0.0140971	yes
ENSGALG00000024340	2.53179	5e-05	0.000237531	yes
ENSGALG00000027955	2.63291	0.00305	0.0103125	yes
ENSGALG00000028213	2.65548	5e-05	0.000237531	yes
AHSG	2.66249	0.00055	0.00221452	yes
KIF12	2.91679	0.00845	0.0251351	yes
GPR182	3.0056	5e-05	0.000237531	yes
CYP1A4	3.02325	0.0019	0.00677472	yes
FCGBP	3.14234	5e-05	0.000237531	yes
ENSGALG00000019312	3.15682	0.0015	0.00548367	yes
uc_338	3.17639	0.01655	0.0447191	yes
PCSK4	3.21232	0.0061	0.0189386	yes
SDR42E2	3.42381	5e-05	0.000237531	yes
GCNT1	3.57967	0.00015	0.000669718	yes
SRGN	3.82037	5e-05	0.000237531	yes
GRID2	4.02051	0.0017	0.00613184	yes
ENSGALG00000021142	4.24027	0.00815	0.0243605	yes
gga-mir-6652	4.28104	0.0011	0.0041551	yes
ENSGALG00000002258	4.67039	5e-05	0.000237531	yes
ENSGALG00000005937	5.10995	0.00075	0.00293531	yes

## Sheet: CLL_H
Gene_Symbol	log2(fold_change)	p_value	q_value	significant
gga-mir-199-2	-7.08847	5e-05	0.000237531	yes
MYH7	-6.97775	5e-05	0.000237531	yes
gga-mir-6652	-6.14316	5e-05	0.000237531	yes
BMP-10	-5.16714	5e-05	0.000237531	yes
ogchi	-4.99972	0.0161	0.043699	yes
FOXK1	-4.67808	5e-05	0.000237531	yes
RET	-3.83721	5e-05	0.000237531	yes
ENSGALG00000005946	-3.43132	0.0113	0.0323071	yes
LRRC3B	-3.4095	0.00375	0.012374	yes
KCNJ5	-3.27362	5e-05	0.000237531	yes
ENSGALG00000017040	-3.21037	5e-05	0.000237531	yes
ENSGALG00000021357	-3.00273	5e-05	0.000237531	yes
XKR9	-3.00094	0.00735	0.0222768	yes
ENSGALG00000027837	-2.81872	0.0015	0.00548367	yes
CFAP161	-2.81618	5e-05	0.000237531	yes
ENSGALG00000007110	-2.78389	5e-05	0.000237531	yes
FGB	-2.7814	5e-05	0.000237531	yes
ENSGALG00000022295	-2.67156	0.00475	0.0152225	yes
ENSGALG00000028268	-2.64239	0.0054	0.0170267	yes
HCRT	-2.55212	0.011	0.0315626	yes
ENSGALG00000011579	-2.49071	5e-05	0.000237531	yes
SNTN	-2.48999	5e-05	0.000237531	yes
Worthington	-2.31176	5e-05	0.000237531	yes
GIPR	-2.29932	0.0031	0.0104608	yes
RBP7	-2.27117	5e-05	0.000237531	yes
SS2R	-2.13406	5e-05	0.000237531	yes
ENSGALG00000027693	-2.08568	0.00435	0.0140971	yes
GAL9	-2.07679	0.0016	0.00580887	yes
THRSP	-2.03434	5e-05	0.000237531	yes
FABP4	-1.97839	5e-05	0.000237531	yes
PLIN1	-1.91294	5e-05	0.000237531	yes
ATRAID	-1.88393	5e-05	0.000237531	yes
ENSGALG00000022958	-1.86601	5e-05	0.000237531	yes
MT4	-1.82983	5e-05	0.000237531	yes
CIDEC	-1.81374	5e-05	0.000237531	yes
CPNE5	-1.80731	5e-05	0.000237531	yes
ENSGALG00000002102	-1.79159	5e-05	0.000237531	yes
SCD	-1.78457	5e-05	0.000237531	yes
ALB	-1.77371	5e-05	0.000237531	yes
GPD1	-1.77269	5e-05	0.000237531	yes
SNCA	-1.75878	0.0002	0.000875457	yes
NME4	-1.70758	0.01385	0.0384571	yes
ENSGALG00000004724	-1.7016	5e-05	0.000237531	yes
DDX11	-1.66366	0.00215	0.00755781	yes
SV2A	-1.6547	5e-05	0.000237531	yes
ENSGALG00000029117	-1.64047	5e-05	0.000237531	yes
TUBB3	-1.63672	0.01465	0.040331	yes
ENSGALG00000027646	-1.60422	0.00455	0.0146607	yes
ENSGALG00000002258	-1.58151	5e-05	0.000237531	yes
NR4A3	-1.55457	5e-05	0.000237531	yes
MYH1E	-1.54377	5e-05	0.000237531	yes
RXRG	-1.51156	0.0004	0.00165674	yes
CIDEA	-1.48542	5e-05	0.000237531	yes
C8orf22	-1.45988	0.00025	0.00107486	yes
MSMB	-1.44014	5e-05	0.000237531	yes
PITX2	-1.43902	5e-05	0.000237531	yes
GPR182	-1.40546	0.002	0.00708949	yes
GnRH-I	-1.40275	0.00415	0.0135296	yes
ENSGALG00000028690	-1.39077	0.0002	0.000875457	yes
ENSGALG00000002939	-1.38772	5e-05	0.000237531	yes
LCAT	-1.37886	5e-05	0.000237531	yes
ENSGALG00000028416	-1.37357	5e-05	0.000237531	yes
CHAC1	-1.35824	5e-05	0.000237531	yes
NELL2	-1.35404	5e-05	0.000237531	yes
ENSGALG00000028194	-1.32604	5e-05	0.000237531	yes
ENSGALG00000016099	-1.32426	5e-05	0.000237531	yes
ECT2	-1.31865	5e-05	0.000237531	yes
RNF157	-1.309	5e-05	0.000237531	yes
CDK1	-1.30894	5e-05	0.000237531	yes
ART4	-1.29732	5e-05	0.000237531	yes
MASTL	-1.2906	5e-05	0.000237531	yes
GLRA4	-1.28513	5e-05	0.000237531	yes
RASD1	-1.28287	5e-05	0.000237531	yes
INHA	-1.27555	0.0099	0.0288245	yes
ENSGALG00000027755	-1.27485	0.01335	0.0372586	yes
ENSGALG00000021139	-1.27469	5e-05	0.000237531	yes
ACTA1	-1.26556	5e-05	0.000237531	yes
ApoD	-1.25763	0.0027	0.00925705	yes
EML5	-1.23941	0.0119	0.0337753	yes
GADD45B	-1.23186	0.00095	0.00363902	yes
SLC52A3	-1.22263	5e-05	0.000237531	yes
HINT2	-1.21745	0.0002	0.000875457	yes
DUSP5	-1.21216	5e-05	0.000237531	yes
AMIGO2	-1.19413	5e-05	0.000237531	yes
GPR39	-1.19092	5e-05	0.000237531	yes
ENSGALG00000005148	-1.18725	5e-05	0.000237531	yes
BUB1	-1.17909	5e-05	0.000237531	yes
ACA64	-1.17151	5e-05	0.000237531	yes
NDNF	-1.17122	5e-05	0.000237531	yes
HSPA8	-1.17061	0.20525	0.33061	no
MYBPH	-1.16653	5e-05	0.000237531	yes
AURKA	-1.15619	5e-05	0.000237531	yes
DGAT2	-1.15303	5e-05	0.000237531	yes
ENSGALG00000024348	-1.15279	0.0005	0.00203206	yes
FANCC	-1.14581	0.0001	0.000458034	yes
ENSGALG00000010169	-1.12661	5e-05	0.000237531	yes
HSPB7	-1.12396	5e-05	0.000237531	yes
GTSE1	-1.12053	5e-05	0.000237531	yes
CCNB3	-1.09383	5e-05	0.000237531	yes
CENPH	-1.0648	5e-05	0.000237531	yes
ENSGALG00000014190	-1.06269	5e-05	0.000237531	yes
EOMES	-1.05679	5e-05	0.000237531	yes
H2A-VIII	-1.04907	0.0014	0.00515341	yes
ARHGAP8	-1.04488	5e-05	0.000237531	yes
ND6	-1.04276	5e-05	0.000237531	yes
USP53	-1.03619	0.0009	0.00346512	yes
RSPO3	-1.03114	5e-05	0.000237531	yes
Mx	-1.02389	5e-05	0.000237531	yes
SLC4A1	-1.01935	5e-05	0.000237531	yes
CCL1	-1.01501	5e-05	0.000237531	yes
RACGAP1	-1.01204	5e-05	0.000237531	yes
EMC4	1.00826	0.8323	0.886214	no
C3d	1.00922	5e-05	0.000237531	yes
ENSGALG00000017691	1.01527	5e-05	0.000237531	yes
GPR50	1.02226	5e-05	0.000237531	yes
ENSGALG00000028057	1.03099	0.0003	0.00127108	yes
TMEM179	1.04819	0.0058	0.0181252	yes
SELE	1.05756	5e-05	0.000237531	yes
NES	1.05909	0.00025	0.00107486	yes
ENSGALG00000028964	1.06967	0.0119	0.0337753	yes
IL6	1.08549	5e-05	0.000237531	yes
SLC30A2	1.09528	0.0002	0.000875457	yes
TTC32	1.11669	5e-05	0.000237531	yes
IGDCC3	1.12025	0.00045	0.00184557	yes
DLG2	1.12886	0.0189	0.0499572	yes
TET3	1.13797	0.0014	0.00515341	yes
RPL29	1.15031	5e-05	0.000237531	yes
ENSGALG00000022685	1.17005	5e-05	0.000237531	yes
FAM173B	1.18513	5e-05	0.000237531	yes
RNase_MRP	1.24298	5e-05	0.000237531	yes
BCAN	1.24844	5e-05	0.000237531	yes
TTC28	1.26613	5e-05	0.000237531	yes
C20orf85	1.27326	0.00465	0.0149413	yes
PRKX	1.2772	5e-05	0.000237531	yes
WDR17	1.2845	5e-05	0.000237531	yes
ENSGALG00000017398	1.28957	5e-05	0.000237531	yes
ENSGALG00000019793	1.30002	0.0002	0.000875457	yes
ENSGALG00000014722	1.30677	5e-05	0.000237531	yes
ENSGALG00000028213	1.31362	0.0084	0.0250034	yes
BDKRB1	1.31413	5e-05	0.000237531	yes
ENSGALG00000014994	1.31485	5e-05	0.000237531	yes
SIAT7E	1.31617	5e-05	0.000237531	yes
TRPV1	1.32407	0.0012	0.00449127	yes
CNTNAP5	1.32706	5e-05	0.000237531	yes
FGF12	1.34681	5e-05	0.000237531	yes
RFESD	1.34703	5e-05	0.000237531	yes
COMMD4	1.34961	5e-05	0.000237531	yes
ST6GAL2	1.34975	5e-05	0.000237531	yes
ISPD	1.36576	5e-05	0.000237531	yes
IGSF5	1.37074	5e-05	0.000237531	yes
NTRK2	1.39115	5e-05	0.000237531	yes
SIGIRR	1.39884	5e-05	0.000237531	yes
gga-mir-6595	1.48859	0.0012	0.00449127	yes
ITGB6	1.53422	5e-05	0.000237531	yes
CCDC102B	1.54946	0.00585	0.0182636	yes
ENTPD3	1.6252	5e-05	0.000237531	yes
7SK	1.65241	5e-05	0.000237531	yes
ENSGALG00000026142	1.66686	0.01205	0.0341369	yes
ENSGALG00000000187	1.68403	0.0007	0.00275685	yes
ENSGALG00000000038	1.75588	5e-05	0.000237531	yes
RNaseP_nuc	1.83523	5e-05	0.000237531	yes
RABGEF1	1.84723	5e-05	0.000237531	yes
ENSGALG00000028646	1.8914	5e-05	0.000237531	yes
GPC5	2.034	5e-05	0.000237531	yes
SRGN	2.07999	0.0429	0.0986787	no
ENSGALG00000028525	2.09947	0.0001	0.000458034	yes
Y_RNA	2.1538	0.01025	0.0297071	yes
ENSGALG00000028245	2.30041	5e-05	0.000237531	yes
gga-let-7d	2.3402	5e-05	0.000237531	yes
ENSGALG00000028535	2.39108	0.0096	0.0280658	yes
ENSGALG00000028956	2.87149	5e-05	0.000237531	yes
ATG2B	4.13663	5e-05	0.000237531	yes

## Sheet: AHL_H
Gene_Symbol	log2(fold_change)	p_value	q_value	significant
ENSGALG00000013101	-3.89913	0.0095	0.0278085	yes
PHGDH	-3.58968	5e-05	0.000237531	yes
ENSGALG00000028268	-3.35639	0.0002	0.000875457	yes
TUBB3	-3.15001	0.00725	0.0220131	yes
SNTN	-3.12649	0.00835	0.0248751	yes
NEB	-2.38879	5e-05	0.000237531	yes
FKBP51	-2.33353	5e-05	0.000237531	yes
gga-let-7d	-2.11118	5e-05	0.000237531	yes
ZNF385C	-2.02673	0.0003	0.00127108	yes
ENSGALG00000028221	-1.88909	5e-05	0.000237531	yes
CHRNA4	-1.84404	0.00175	0.00629398	yes
ENSGALG00000028964	-1.7867	0.00015	0.000669718	yes
PDK4	-1.78364	5e-05	0.000237531	yes
ZBTB16	-1.75894	0.0063	0.0194841	yes
TP53I3	-1.67043	5e-05	0.000237531	yes
ENSGALG00000028245	-1.62933	5e-05	0.000237531	yes
PRDM5	-1.58044	0.0101	0.0293259	yes
ENSGALG00000007110	-1.50234	0.0002	0.000875457	yes
ApoD	-1.49567	0.00075	0.00293531	yes
COL11A1	-1.4779	0.0014	0.00515341	yes
AKR1D1	-1.47254	5e-05	0.000237531	yes
FMOD	-1.4487	5e-05	0.000237531	yes
HHATL	-1.43563	5e-05	0.000237531	yes
PITX2	-1.43044	5e-05	0.000237531	yes
ENSGALG00000026812	-1.41285	5e-05	0.000237531	yes
Mx	-1.38129	5e-05	0.000237531	yes
ACVR2B	-1.37557	0.00045	0.00184557	yes
MT4	-1.35669	5e-05	0.000237531	yes
EPSTI1	-1.3479	5e-05	0.000237531	yes
IL17RD	-1.33704	0.00415	0.0135296	yes
ENSGALG00000026913	-1.32365	5e-05	0.000237531	yes
CGN	-1.31616	0.0024	0.00833577	yes
PPP1R1B	-1.27629	5e-05	0.000237531	yes
ANKRD1	-1.26506	0.017	0.0457302	yes
FAM171B	-1.26417	5e-05	0.000237531	yes
PPEF1	-1.25095	0.0161	0.043699	yes
WNT16	-1.2499	5e-05	0.000237531	yes
ENSGALG00000001620	-1.24054	5e-05	0.000237531	yes
ISG12(2)	-1.22914	5e-05	0.000237531	yes
MUC13	-1.22391	5e-05	0.000237531	yes
HINTW	-1.21096	5e-05	0.000237531	yes
MYLK	-1.20286	5e-05	0.000237531	yes
C18orf25	-1.19973	0.01055	0.0304578	yes
ENSGALG00000028194	-1.18649	5e-05	0.000237531	yes
SH3TC1	-1.14013	5e-05	0.000237531	yes
ENSGALG00000021395	-1.13173	5e-05	0.000237531	yes
ENSGALG00000009479	-1.12446	5e-05	0.000237531	yes
RYR3	-1.12073	0.01595	0.0433666	yes
DMRTB1	-1.11221	5e-05	0.000237531	yes
ACTA1	-1.1054	5e-05	0.000237531	yes
CDK14	-1.09807	5e-05	0.000237531	yes
CCL19	-1.09383	5e-05	0.000237531	yes
ENSGALG00000000386	-1.08947	5e-05	0.000237531	yes
IGSF21	-1.08932	5e-05	0.000237531	yes
AQP3	-1.08002	5e-05	0.000237531	yes
DACT2	-1.07927	0.0001	0.000458034	yes
GADD45B	-1.0769	0.1127	0.210957	no
SLC38A4	-1.06307	5e-05	0.000237531	yes
PNPLA8	-1.05723	5e-05	0.000237531	yes
ENSGALG00000011799	-1.05289	5e-05	0.000237531	yes
EMC4	-1.05128	0.1456	0.255808	no
F13A1	-1.03545	5e-05	0.000237531	yes
PROKR2	-1.03107	5e-05	0.000237531	yes
ATP5A1W	-1.03064	5e-05	0.000237531	yes
NPTX1	-1.02119	0.0017	0.00613184	yes
COMMD4	-1.01422	0.73065	0.813298	no
DLG2	-1.00378	5e-05	0.000237531	yes
ENSGALG00000021848	-1.00378	0.01755	0.0469571	yes
ENSGALG00000029117	-1.00209	5e-05	0.000237531	yes
GALNT6	1.00833	0.0001	0.000458034	yes
ENSGALG00000008153	1.01041	0.00025	0.00107486	yes
ENSGALG00000027836	1.0137	5e-05	0.000237531	yes
KCNQ4	1.01498	5e-05	0.000237531	yes
APITD1	1.01867	5e-05	0.000237531	yes
SMC2	1.02122	5e-05	0.000237531	yes
ENSGALG00000002577	1.02661	0.0004	0.00165674	yes
ENSGALG00000028728	1.03925	5e-05	0.000237531	yes
MYL1	1.04311	5e-05	0.000237531	yes
HSBP1L1	1.05166	5e-05	0.000237531	yes
NR2C2AP	1.0518	0.0002	0.000875457	yes
HSPB7	1.05275	5e-05	0.000237531	yes
ENSGALG00000000194	1.0533	5e-05	0.000237531	yes
LRRC4	1.05398	5e-05	0.000237531	yes
GREM1	1.05934	0.00015	0.000669718	yes
ENSGALG00000026124	1.06253	0.0021	0.00740201	yes
SAG	1.06663	0.006	0.0186694	yes
ALDH1A1	1.06793	5e-05	0.000237531	yes
RPL9	1.07719	5e-05	0.000237531	yes
ENSGALG00000026690	1.08047	0.00385	0.0126645	yes
KIFC1	1.08111	5e-05	0.000237531	yes
SMOC2	1.08237	5e-05	0.000237531	yes
TTR	1.08509	0.00555	0.0174399	yes
PTX3	1.09564	5e-05	0.000237531	yes
ACYP2	1.10075	5e-05	0.000237531	yes
PDE6H	1.11029	5e-05	0.000237531	yes
PCSK4	1.11322	0.00405	0.0132424	yes
ENSGALG00000026539	1.12768	0.00255	0.00879857	yes
MLF1IP	1.12846	0.01795	0.0478465	yes
NR4A3	1.15281	0.0054	0.0170267	yes
HAUS8	1.16429	5e-05	0.000237531	yes
GTSE1	1.19916	5e-05	0.000237531	yes
CHTF8	1.20568	0.0058	0.0181252	yes
GSTA3	1.21652	0.00455	0.0146607	yes
RPS21	1.21705	5e-05	0.000237531	yes
FGB	1.23012	5e-05	0.000237531	yes
ENSGALG00000020380	1.23538	5e-05	0.000237531	yes
KK34	1.23669	0.01865	0.0493973	yes
PTPLB	1.24255	0.0004	0.00165674	yes
MMP9	1.25673	5e-05	0.000237531	yes
CD40LG	1.26594	0.00235	0.00818085	yes
HAUS1	1.2753	5e-05	0.000237531	yes
RPS3	1.28168	5e-05	0.000237531	yes
ENSGALG00000023819	1.29619	5e-05	0.000237531	yes
PIT54	1.30093	5e-05	0.000237531	yes
HSPA8	1.30374	0.0408	0.0947457	no
ENSGALG00000027361	1.32146	0.0061	0.0189386	yes
ALB	1.33455	5e-05	0.000237531	yes
KCNK15	1.34881	0.0157	0.0427818	yes
CZH9ORF100	1.35872	0.00015	0.000669718	yes
SS2R	1.36801	5e-05	0.000237531	yes
MIS12	1.37442	0.00045	0.00184557	yes
ENSGALG00000027154	1.41272	0.0097	0.0283221	yes
SERPINB10	1.42851	5e-05	0.000237531	yes
TCF4	1.44117	0.0001	0.000458034	yes
HPX	1.45179	5e-05	0.000237531	yes
ENSGALG00000010336	1.49407	0.01115	0.0319394	yes
SLC30A2	1.50068	5e-05	0.000237531	yes
RPL29	1.51263	5e-05	0.000237531	yes
PCSK4	1.51656	0.0009	0.00346512	yes
ENSGALG00000022234	1.55591	5e-05	0.000237531	yes
ENDOU	1.57369	5e-05	0.000237531	yes
SRGN	1.58175	0.5467	0.66918	no
AHSG	1.58256	0.00075	0.00293531	yes
ENSGALG00000004724	1.6801	5e-05	0.000237531	yes
ATRAID	1.68693	0.43955	0.572688	no
HINT2	1.73847	5e-05	0.000237531	yes
MYH7	1.75575	5e-05	0.000237531	yes
7SK	1.82138	5e-05	0.000237531	yes
ZNF507	1.83074	0.0106	0.0305835	yes
MSMB	1.88128	5e-05	0.000237531	yes
THRSP	1.88879	5e-05	0.000237531	yes
PLIN1	1.90105	5e-05	0.000237531	yes
ENSGALG00000014190	1.92582	5e-05	0.000237531	yes
LYG2	1.96181	0.0011	0.0041551	yes
RNaseP_nuc	2.01161	5e-05	0.000237531	yes
FABP4	2.02474	5e-05	0.000237531	yes
LRFN5	2.03336	5e-05	0.000237531	yes
PCP4	2.04708	5e-05	0.000237531	yes
RBP7	2.06384	5e-05	0.000237531	yes
ENSGALG00000025736	2.07609	5e-05	0.000237531	yes
MZB1	2.08135	0.0023	0.00802493	yes
HMGA1	2.08249	5e-05	0.000237531	yes
ENSGALG00000010002	2.09004	5e-05	0.000237531	yes
Y_RNA	2.10039	0.0001	0.000458034	yes
CIDEA	2.12733	5e-05	0.000237531	yes
PLB1	2.14094	5e-05	0.000237531	yes
PRUNE2	2.24119	5e-05	0.000237531	yes
ENSGALG00000029073	2.33539	5e-05	0.000237531	yes
METTL24	2.42594	0.00015	0.000669718	yes
CLDN2	2.44908	0.00025	0.00107486	yes
SCD	2.52124	5e-05	0.000237531	yes
DGAT2	2.52472	0.0046	0.0147996	yes
CD180	2.59026	0.01805	0.0480642	yes
ENSGALG00000024272	2.59367	5e-05	0.000237531	yes
ENSGALG00000002614	2.61783	5e-05	0.000237531	yes
ENSGALG00000018376	2.63277	0.004	0.0130994	yes
Lef-1	2.7801	5e-05	0.000237531	yes
ENSGALG00000004127	3.19216	5e-05	0.000237531	yes
ENSGALG00000000443	3.23831	0.0091	0.0267886	yes
uc_338	3.31184	0.01695	0.0456138	yes
IGJ	3.41871	5e-05	0.000237531	yes
ENSGALG00000002258	3.46931	5e-05	0.000237531	yes
CATHL2	3.65922	0.0008	0.00311274	yes
ENSGALG00000003048	3.67599	5e-05	0.000237531	yes
SPINK2	3.78275	5e-05	0.000237531	yes
FCGBP	3.82383	5e-05	0.000237531	yes
ENSGALG00000005183	4.01464	5e-05	0.000237531	yes
ENSGALG00000021139	4.08232	5e-05	0.000237531	yes
ENSGALG00000021142	4.16856	0.0063	0.0194841	yes
ENSGALG00000005937	4.42362	0.0027	0.00925705	yes
AGO2	4.51829	5e-05	0.000237531	yes
ENSGALG00000010393	4.53773	0.00085	0.00329019	yes
ENSGALG00000011579	4.57942	5e-05	0.000237531	yes
ENSGALG00000028176	4.93256	5e-05	0.000237531	yes

## Sheet: CHL_H
Gene_Symbol	log2(fold_change)	p_value	q_value	significant
HMGA1	-7.44066	0.00035	0.00146523	yes
LPP	-4.90665	5e-05	0.000237531	yes
ENSGALG00000021142	-4.34102	0.005	0.0159209	yes
ENSGALG00000019312	-3.47798	0.00045	0.00184557	yes
EPHA6	-2.67513	5e-05	0.000237531	yes
ENSGALG00000002258	-2.67138	5e-05	0.000237531	yes
PDK4	-2.614	5e-05	0.000237531	yes
RBP7	-2.49326	5e-05	0.000237531	yes
ALDH1A1	-2.49196	5e-05	0.000237531	yes
NR4A3	-2.40619	5e-05	0.000237531	yes
SOCS6	-2.39991	5e-05	0.000237531	yes
ENSGALG00000021139	-2.32491	5e-05	0.000237531	yes
FABP4	-2.30848	5e-05	0.000237531	yes
ZZEF1	-2.29354	5e-05	0.000237531	yes
ENSGALG00000027944	-2.26184	0.01185	0.0336526	yes
ENSGALG00000005937	-2.18051	0.0099	0.0288245	yes
FCGBP	-2.17179	5e-05	0.000237531	yes
CHAC1	-2.0042	5e-05	0.000237531	yes
LECT2	-1.98764	0.0018	0.00645502	yes
APOLD1	-1.8963	5e-05	0.000237531	yes
MT4	-1.84142	5e-05	0.000237531	yes
IGJ	-1.83543	5e-05	0.000237531	yes
ENSGALG00000015461	-1.82826	5e-05	0.000237531	yes
ENSGALG00000009407	-1.78521	5e-05	0.000237531	yes
INHA	-1.742	0.001	0.00381276	yes
ENSGALG00000000194	-1.7322	5e-05	0.000237531	yes
MUC13	-1.64311	5e-05	0.000237531	yes
ENSGALG00000027087	-1.6393	0.00365	0.0120816	yes
HCN3	-1.60343	0.0046	0.0147996	yes
THRSP	-1.5982	5e-05	0.000237531	yes
ENSGALG00000027267	-1.55438	5e-05	0.000237531	yes
SS2R	-1.5478	5e-05	0.000237531	yes
PLIN1	-1.51517	5e-05	0.000237531	yes
ATRAID	-1.50942	5e-05	0.000237531	yes
GLRA4	-1.36572	5e-05	0.000237531	yes
FOS	-1.33653	5e-05	0.000237531	yes
SCD	-1.32324	5e-05	0.000237531	yes
HPGD	-1.31873	5e-05	0.000237531	yes
GPD1	-1.26376	5e-05	0.000237531	yes
SV2A	-1.22752	5e-05	0.000237531	yes
tyrosine	-1.2254	5e-05	0.000237531	yes
DUSP5	-1.22472	5e-05	0.000237531	yes
ACTA1	-1.18763	5e-05	0.000237531	yes
EGR1	-1.18372	5e-05	0.000237531	yes
SLC5A6	-1.18355	5e-05	0.000237531	yes
HSPA8	-1.16794	0.01805	0.0480642	yes
DGAT2	-1.14248	5e-05	0.000237531	yes
SLC45A2	-1.13056	5e-05	0.000237531	yes
RIC3	-1.11419	5e-05	0.000237531	yes
ENSGALG00000026415	-1.10721	0.0074	0.0224069	yes
ENSGALG00000004724	-1.09203	5e-05	0.000237531	yes
SMOC2	-1.07949	5e-05	0.000237531	yes
ENSGALG00000004113	-1.05809	5e-05	0.000237531	yes
ENSGALG00000010364	-1.05446	5e-05	0.000237531	yes
NKAIN2	-1.04361	5e-05	0.000237531	yes
ENSGALG00000021355	-1.03796	5e-05	0.000237531	yes
KLF4	1.01535	5e-05	0.000237531	yes
CLUH	1.00499	0.01155	0.032923	yes
GADD45B	1.0263	0.1169	0.216845	no
ENSGALG00000026194	1.10008	0.01275	0.035836	yes
ADD2	1.10986	5e-05	0.000237531	yes
SNORA26	1.11272	5e-05	0.000237531	yes
ENSGALG00000027201	1.11792	5e-05	0.000237531	yes
GPR50	1.13512	5e-05	0.000237531	yes
EMILIN3	1.14042	5e-05	0.000237531	yes
FAM136A	1.14344	5e-05	0.000237531	yes
AHNAK2	1.15035	5e-05	0.000237531	yes
UCH-L1	1.15536	5e-05	0.000237531	yes
ENSGALG00000022237	1.16952	5e-05	0.000237531	yes
HSPB7	1.17517	5e-05	0.000237531	yes
C12ORF57	1.17591	5e-05	0.000237531	yes
ENSGALG00000025960	1.18047	0.0125	0.0352374	yes
ENSGALG00000028753	1.18424	5e-05	0.000237531	yes
ENSGALG00000026410	1.19433	0.0142	0.0392773	yes
ETV4	1.19855	5e-05	0.000237531	yes
TANGO6	1.20584	5e-05	0.000237531	yes
LAMTOR2	1.20598	0.004	0.0130994	yes
ENSGALG00000027621	1.21073	0.0087	0.0257757	yes
ENSGALG00000027427	1.21334	5e-05	0.000237531	yes
ENSGALG00000005183	1.21348	5e-05	0.000237531	yes
ENSGALG00000009639	1.2213	5e-05	0.000237531	yes
ENSGALG00000025969	1.23071	5e-05	0.000237531	yes
LAD1	1.23327	5e-05	0.000237531	yes
H1F0	1.2384	5e-05	0.000237531	yes
NES	1.25769	5e-05	0.000237531	yes
ENSGALG00000020753	1.25977	5e-05	0.000237531	yes
LPAR1	1.26501	5e-05	0.000237531	yes
P4HA3	1.267	0.0021	0.00740201	yes
ENSGALG00000023819	1.28009	5e-05	0.000237531	yes
ENSGALG00000028547	1.31202	5e-05	0.000237531	yes
ENSGALG00000005247	1.31602	0.0027	0.00925705	yes
ENSGALG00000028245	1.33831	5e-05	0.000237531	yes
RPS28	1.3502	5e-05	0.000237531	yes
CNP1	1.36722	5e-05	0.000237531	yes
ENSGALG00000003348	1.36818	5e-05	0.000237531	yes
GATA3	1.37703	5e-05	0.000237531	yes
RAD23A	1.38297	0.00225	0.00787115	yes
ENSGALG00000026441	1.3856	5e-05	0.000237531	yes
ENSGALG00000027836	1.39144	5e-05	0.000237531	yes
Blec1	1.403	5e-05	0.000237531	yes
ERBB4	1.4042	5e-05	0.000237531	yes
ENSGALG00000002595	1.41656	5e-05	0.000237531	yes
NUDT1	1.41991	0.00235	0.00818085	yes
STMN2	1.42362	0.00845	0.0251351	yes
ENSGALG00000027890	1.43088	5e-05	0.000237531	yes
ENSGALG00000027466	1.43502	5e-05	0.000237531	yes
NINJ2	1.45034	0.01685	0.045391	yes
ENSGALG00000020380	1.48493	5e-05	0.000237531	yes
COL12A1	1.49262	5e-05	0.000237531	yes
PPP1R1B	1.49567	5e-05	0.000237531	yes
ENSGALG00000026538	1.49831	5e-05	0.000237531	yes
HINTW	1.5004	5e-05	0.000237531	yes
Rab27a	1.52855	0.00055	0.00221452	yes
ENSGALG00000026742	1.54201	0.0188	0.049734	yes
ENSGALG00000022438	1.54263	5e-05	0.000237531	yes
ENSGALG00000027023	1.54861	5e-05	0.000237531	yes
GABRG1	1.55937	5e-05	0.000237531	yes
ENSGALG00000027271	1.56014	0.0023	0.00802493	yes
ENSGALG00000028221	1.56695	5e-05	0.000237531	yes
TSHZ2	1.57298	5e-05	0.000237531	yes
ACYP1	1.60023	5e-05	0.000237531	yes
ENSGALG00000014994	1.60544	5e-05	0.000237531	yes
OSTN	1.60693	5e-05	0.000237531	yes
ENSGALG00000028956	1.61508	5e-05	0.000237531	yes
HINT2	1.61849	5e-05	0.000237531	yes
FGF12	1.6384	5e-05	0.000237531	yes
ENSGALG00000014171	1.65804	5e-05	0.000237531	yes
TTC32	1.66966	5e-05	0.000237531	yes
gga-mir-22	1.70099	5e-05	0.000237531	yes
SNORA50	1.70191	5e-05	0.000237531	yes
ENSGALG00000026720	1.71004	5e-05	0.000237531	yes
ENSGALG00000028396	1.76507	0.00015	0.000669718	yes
REM1	1.79366	0.0005	0.00203206	yes
CDH23	1.82121	5e-05	0.000237531	yes
COMMD4	1.84411	5e-05	0.000237531	yes
EMC4	1.88869	5e-05	0.000237531	yes
RABGEF1	1.90502	5e-05	0.000237531	yes
ENSGALG00000027172	1.9422	5e-05	0.000237531	yes
SIAT7E	1.98131	5e-05	0.000237531	yes
SRGN	2.02632	5e-05	0.000237531	yes
AKR1D1	2.03935	5e-05	0.000237531	yes
ENSGALG00000028353	2.06126	5e-05	0.000237531	yes
ENSGALG00000026636	2.06341	0.00605	0.0188057	yes
ENSGALG00000011579	2.0748	0.00075	0.00293531	yes
ENSGALG00000026533	2.09431	0.0001	0.000458034	yes
ENSGALG00000019267	2.12791	5e-05	0.000237531	yes
gga-let-7d	2.15492	5e-05	0.000237531	yes
ENSGALG00000028359	2.19423	0.0103	0.0298342	yes
7SK	2.26171	5e-05	0.000237531	yes
HINTW	2.28613	0.00965	0.0281937	yes
HCN4	2.31985	5e-05	0.000237531	yes
ENSGALG00000001734	2.47182	0.00545	0.0171664	yes
ENSGALG00000026897	2.53269	5e-05	0.000237531	yes
RFLB	2.57562	0.00565	0.0177136	yes
RNaseP_nuc	2.57845	5e-05	0.000237531	yes
ENSGALG00000028525	2.75531	0.00315	0.0106089	yes
YJEFN3	2.9024	0.0005	0.00203206	yes
GKN2	3.04806	5e-05	0.000237531	yes
RNase_MRP	3.08625	5e-05	0.000237531	yes
ENSGALG00000025736	3.11933	5e-05	0.000237531	yes
ENSGALG00000026501	3.1371	5e-05	0.000237531	yes
GRID2	3.27853	0.00015	0.000669718	yes
ENSGALG00000028218	3.40669	0.01455	0.0400992	yes
ENSGALG00000000038	3.47176	5e-05	0.000237531	yes
ENSGALG00000028514	3.4898	0.0065	0.0200256	yes
ZP1	3.85369	5e-05	0.000237531	yes
ENSGALG00000028179	3.88602	5e-05	0.000237531	yes
ENSGALG00000026913	4.1089	5e-05	0.000237531	yes
gga-mir-6652	5.22272	5e-05	0.000237531	yes
ENSGALG00000009777	6.8723	0.0007	0.00275685	yes

## Sheet: ALL_M
Gene_Symbol	log2(fold_change)	p_value	q_value	significant
ENSGALG00000027890	-4.59708	0.00835	0.0226896	yes
MYBPC1	-4.21406	5e-05	0.000214507	yes
METTL21C	-4.19959	5e-05	0.000214507	yes
PDK4	-4.1009	5e-05	0.000214507	yes
RAD51B	-3.75752	5e-05	0.000214507	yes
SOCS6	-3.10022	5e-05	0.000214507	yes
ENSGALG00000007728	-2.91879	5e-05	0.000214507	yes
NR4A3	-2.90497	5e-05	0.000214507	yes
ARRDC2	-2.80125	5e-05	0.000214507	yes
AANAT	-2.61045	5e-05	0.000214507	yes
DUSP8	-2.35203	5e-05	0.000214507	yes
RFESD	-2.25496	5e-05	0.000214507	yes
CHAC1	-2.25362	5e-05	0.000214507	yes
CA3	-2.24547	5e-05	0.000214507	yes
GDNF	-2.13189	5e-05	0.000214507	yes
IGF-I	-2.12877	0.004	0.0119046	yes
HBE1	-2.10641	5e-05	0.000214507	yes
NXNL1	-2.04353	5e-05	0.000214507	yes
KLHL38	-1.9996	5e-05	0.000214507	yes
MISP	-1.99428	5e-05	0.000214507	yes
ENSGALG00000026142	-1.95291	0.0153	0.0382685	yes
ADD2	-1.9424	5e-05	0.000214507	yes
NPNT	-1.90722	5e-05	0.000214507	yes
FBXO32	-1.90536	5e-05	0.000214507	yes
GFI1B	-1.89179	0.0097	0.0258413	yes
ENSGALG00000005043	-1.88578	5e-05	0.000214507	yes
HBAA	-1.88041	5e-05	0.000214507	yes
DMTN	-1.87789	5e-05	0.000214507	yes
ENSGALG00000022875	-1.81565	5e-05	0.000214507	yes
ENSGALG00000027087	-1.78913	0.01235	0.0318392	yes
WBP1L	-1.775	5e-05	0.000214507	yes
FKBP51	-1.77097	5e-05	0.000214507	yes
ADPRHL1	-1.7674	5e-05	0.000214507	yes
SCL	-1.72731	5e-05	0.000214507	yes
ENSGALG00000028614	-1.70245	5e-05	0.000214507	yes
ADRB1	-1.70223	0.00075	0.00265664	yes
UPP2	-1.6837	5e-05	0.000214507	yes
CHST9	-1.64599	5e-05	0.000214507	yes
HBAD	-1.60936	5e-05	0.000214507	yes
OTUD1	-1.56803	5e-05	0.000214507	yes
RRAD	-1.55311	5e-05	0.000214507	yes
SLC41A3	-1.52873	5e-05	0.000214507	yes
H1F0	-1.50404	5e-05	0.000214507	yes
DNAJC6	-1.46285	5e-05	0.000214507	yes
PDE10A	-1.42219	5e-05	0.000214507	yes
PFKFB3	-1.41974	5e-05	0.000214507	yes
HSPB7	-1.4022	5e-05	0.000214507	yes
TPP2	-1.39089	5e-05	0.000214507	yes
GRB10	-1.38062	5e-05	0.000214507	yes
KLF2	-1.3635	5e-05	0.000214507	yes
DUSP10	-1.36272	5e-05	0.000214507	yes
SLC38A4	-1.35935	5e-05	0.000214507	yes
KLF15	-1.33778	5e-05	0.000214507	yes
ACOT11	-1.31313	5e-05	0.000214507	yes
ENSGALG00000027696	-1.29703	5e-05	0.000214507	yes
NRSN1	-1.28407	5e-05	0.000214507	yes
PPP1R36	-1.27873	5e-05	0.000214507	yes
ASNS	-1.26686	5e-05	0.000214507	yes
MPZ	-1.24673	0.0102	0.0269853	yes
MYH11	-1.23562	0.0031	0.00950428	yes
ENSGALG00000003048	-1.21234	0.01215	0.031388	yes
PM20D2	-1.1964	5e-05	0.000214507	yes
KL	-1.17976	5e-05	0.000214507	yes
ACKR1	-1.17513	0.0008	0.00281812	yes
CYYR1	-1.17327	0.0098	0.026065	yes
RBP1	-1.15578	5e-05	0.000214507	yes
SESN1	-1.15563	5e-05	0.000214507	yes
ENSGALG00000026501	-1.15367	0.0002	0.000789832	yes
AIFM2	-1.14477	0.0001	0.000413292	yes
lasp-2	-1.12949	0.00095	0.00329207	yes
SCG2	-1.11584	5e-05	0.000214507	yes
BMF	-1.11383	5e-05	0.000214507	yes
LNPEP	-1.11267	5e-05	0.000214507	yes
SLC27A1	-1.10792	5e-05	0.000214507	yes
CREG1	-1.10387	5e-05	0.000214507	yes
CCDC85A	-1.09818	5e-05	0.000214507	yes
MBLAC2	-1.09401	5e-05	0.000214507	yes
ENSGALG00000004904	-1.09301	5e-05	0.000214507	yes
ENSGALG00000012021	-1.09043	5e-05	0.000214507	yes
ATG10	-1.07974	5e-05	0.000214507	yes
NGEF	-1.07621	5e-05	0.000214507	yes
BDKRB1	-1.07476	0.0007	0.00249465	yes
KIAA1841	-1.06534	0.0026	0.00812786	yes
EPAS1	-1.06183	5e-05	0.000214507	yes
WNK4	-1.05846	5e-05	0.000214507	yes
ENSGALG00000028226	-1.04513	0.00135	0.00451897	yes
KCNE3	-1.03082	5e-05	0.000214507	yes
ENSGALG00000020899	-1.022	5e-05	0.000214507	yes
FGF1	-1.01785	5e-05	0.000214507	yes
ENSGALG00000026897	-1.01696	5e-05	0.000214507	yes
ENSGALG00000005812	-1.01374	5e-05	0.000214507	yes
SLC25A15	-1.00927	5e-05	0.000214507	yes
LSS	1.00373	5e-05	0.000214507	yes
ARHGAP25	1.00601	5e-05	0.000214507	yes
BANK1	1.00735	5e-05	0.000214507	yes
ENSGALG00000004854	1.01537	5e-05	0.000214507	yes
ENSGALG00000026433	1.01554	5e-05	0.000214507	yes
MTR	1.01557	5e-05	0.000214507	yes
ALOX5AP	1.01652	5e-05	0.000214507	yes
ADAMTSL2	1.01798	5e-05	0.000214507	yes
ENSGALG00000026151	1.0202	0.0028	0.00868028	yes
LGALS2	1.02343	5e-05	0.000214507	yes
MYO1G	1.02391	5e-05	0.000214507	yes
EGR1	1.02507	5e-05	0.000214507	yes
DUSP1	1.0254	5e-05	0.000214507	yes
ENSGALG00000027877	1.03206	5e-05	0.000214507	yes
CCNB2	1.03624	5e-05	0.000214507	yes
ACTB	1.03627	5e-05	0.000214507	yes
CRELD2	1.03736	5e-05	0.000214507	yes
RASSF2	1.03942	5e-05	0.000214507	yes
LRRK1	1.04146	5e-05	0.000214507	yes
TYMS	1.04311	0.001	0.00344902	yes
CNN2	1.04447	5e-05	0.000214507	yes
ENSGALG00000003440	1.04645	5e-05	0.000214507	yes
GZMM	1.04894	0.0005	0.00183498	yes
ASB9	1.04942	0.0001	0.000413292	yes
MCM5	1.04964	5e-05	0.000214507	yes
CCR5	1.05464	5e-05	0.000214507	yes
CKS1B	1.05846	0.00045	0.0016667	yes
CD3E	1.05851	5e-05	0.000214507	yes
CAMTA1	1.06008	5e-05	0.000214507	yes
ENSGALG00000007123	1.06309	0.0002	0.000789832	yes
RAB44	1.06667	0.00185	0.0059993	yes
CD247	1.06727	5e-05	0.000214507	yes
JAML	1.06957	0.00595	0.0168751	yes
DHCR7	1.07111	5e-05	0.000214507	yes
ENSGALG00000027887	1.07387	5e-05	0.000214507	yes
RAC2	1.07774	5e-05	0.000214507	yes
SOX8	1.07796	5e-05	0.000214507	yes
UBASH3A	1.07929	5e-05	0.000214507	yes
IFT43	1.08091	0.0099	0.0262977	yes
ENSGALG00000001951	1.08263	5e-05	0.000214507	yes
DPYSL3	1.08264	5e-05	0.000214507	yes
HECW1	1.0838	5e-05	0.000214507	yes
FZD8	1.08709	5e-05	0.000214507	yes
ADAMTS1	1.08879	5e-05	0.000214507	yes
TAGAP	1.0889	5e-05	0.000214507	yes
GOLGB1	1.09108	5e-05	0.000214507	yes
ENSGALG00000012382	1.09209	5e-05	0.000214507	yes
JAK3	1.09257	5e-05	0.000214507	yes
ENSGALG00000020895	1.09345	5e-05	0.000214507	yes
CARD11	1.09955	5e-05	0.000214507	yes
ENSGALG00000028246	1.10373	5e-05	0.000214507	yes
CDK18	1.10508	5e-05	0.000214507	yes
ENSGALG00000024248	1.10799	5e-05	0.000214507	yes
MPEG1	1.10886	0.00045	0.0016667	yes
MMP28	1.11058	5e-05	0.000214507	yes
LSP1	1.11482	0.01975	0.0475243	yes
FUT4	1.11525	5e-05	0.000214507	yes
HS3ST2	1.11774	0.00375	0.0112443	yes
CX3CR1	1.1198	0.00015	0.000604167	yes
CALHM2	1.11982	0.0006	0.00216722	yes
ENSGALG00000025966	1.12037	0.0004	0.00149659	yes
VWA1	1.12146	5e-05	0.000214507	yes
ENSGALG00000006584	1.12195	5e-05	0.000214507	yes
gga-mir-133a-2	1.12257	5e-05	0.000214507	yes
ALPL	1.123	5e-05	0.000214507	yes
ITGB2	1.12886	5e-05	0.000214507	yes
CD300L-S1	1.13357	0.0005	0.00183498	yes
ENG	1.13528	5e-05	0.000214507	yes
CHRNA4	1.13593	5e-05	0.000214507	yes
RHOG	1.1378	5e-05	0.000214507	yes
SAMSN1	1.14019	5e-05	0.000214507	yes
SKAP1	1.14155	0.0017	0.00556056	yes
BOC	1.14286	5e-05	0.000214507	yes
MYO1F	1.14625	5e-05	0.000214507	yes
COL6A3	1.14728	5e-05	0.000214507	yes
CD83	1.15673	5e-05	0.000214507	yes
SASH3	1.15988	5e-05	0.000214507	yes
TMEM8C	1.15988	0.00275	0.0085442	yes
ALDH6	1.16219	5e-05	0.000214507	yes
FSCN1	1.16416	5e-05	0.000214507	yes
FRZB	1.16476	5e-05	0.000214507	yes
SOCS1	1.16683	5e-05	0.000214507	yes
LPXN	1.16918	0.00865	0.0234037	yes
DNAJA4	1.17244	5e-05	0.000214507	yes
PLK1	1.17264	0.00025	0.000970986	yes
ENSGALG00000019147	1.17292	5e-05	0.000214507	yes
ESR2	1.1737	5e-05	0.000214507	yes
ENSGALG00000026053	1.17752	0.00385	0.0115086	yes
GADL1	1.18435	5e-05	0.000214507	yes
HOXC6	1.18559	0.00515	0.0148693	yes
ENSGALG00000027618	1.19123	0.0046	0.0134636	yes
ENSGALG00000007530	1.19777	5e-05	0.000214507	yes
TMEM173	1.19969	0.0047	0.0137195	yes
ENSGALG00000025843	1.20842	0.0005	0.00183498	yes
SPI1	1.20885	5e-05	0.000214507	yes
NFKBIZ	1.20951	5e-05	0.000214507	yes
SIGLEC1	1.2106	0.0003	0.00114898	yes
ENSGALG00000023819	1.21138	5e-05	0.000214507	yes
SARDH	1.21144	5e-05	0.000214507	yes
HELLS	1.21486	5e-05	0.000214507	yes
PTPN22	1.22002	5e-05	0.000214507	yes
LCP1	1.22085	5e-05	0.000214507	yes
UNC45B	1.22288	5e-05	0.000214507	yes
UBE2T	1.22692	0.0046	0.0134636	yes
hsp70	1.22854	5e-05	0.000214507	yes
CPXM1	1.23667	5e-05	0.000214507	yes
TENM4	1.24228	5e-05	0.000214507	yes
ENSGALG00000003611	1.24369	0.00085	0.00297667	yes
TNNT2	1.24933	0.0003	0.00114898	yes
ADGRB1	1.25156	5e-05	0.000214507	yes
CERS5	1.25183	0.0002	0.000789832	yes
SQLE	1.25356	5e-05	0.000214507	yes
ENSGALG00000027923	1.25836	0.0169	0.0416504	yes
ZIC4	1.25856	0.0008	0.00281812	yes
MXRA5	1.25885	5e-05	0.000214507	yes
TRAT1	1.26081	5e-05	0.000214507	yes
CCSAP	1.26382	0.00555	0.0158761	yes
RRM2	1.27309	5e-05	0.000214507	yes
ENSGALG00000022080	1.27586	5e-05	0.000214507	yes
SMC2	1.27742	5e-05	0.000214507	yes
ENSGALG00000027051	1.28046	0.0011	0.00375854	yes
C18orf42	1.28223	5e-05	0.000214507	yes
KIF23	1.29713	5e-05	0.000214507	yes
CDC20	1.29761	0.00175	0.00570881	yes
MATK	1.29917	5e-05	0.000214507	yes
ENSGALG00000028547	1.30243	5e-05	0.000214507	yes
MKI67	1.30277	5e-05	0.000214507	yes
GINS2	1.30452	0.0021	0.00672098	yes
NFKBIE	1.30515	5e-05	0.000214507	yes
OMG	1.30868	0.00105	0.00360433	yes
HSPA8	1.31174	5e-05	0.000214507	yes
TNMD	1.31399	0.00045	0.0016667	yes
EMILIN3	1.31747	5e-05	0.000214507	yes
THEMIS2	1.31803	5e-05	0.000214507	yes
CASS4	1.31812	5e-05	0.000214507	yes
DIRAS2	1.32536	5e-05	0.000214507	yes
SLC2A6	1.32763	0.0017	0.00556056	yes
FMNL1	1.33552	5e-05	0.000214507	yes
MYOG	1.3359	5e-05	0.000214507	yes
FREM1	1.33688	5e-05	0.000214507	yes
scyc1	1.34167	0.00015	0.000604167	yes
NETO2	1.35014	5e-05	0.000214507	yes
MARCO	1.3505	0.0001	0.000413292	yes
NSDHL	1.35228	5e-05	0.000214507	yes
ENSGALG00000027323	1.36113	5e-05	0.000214507	yes
SNAP91	1.3616	5e-05	0.000214507	yes
SLC2A10	1.36204	5e-05	0.000214507	yes
ENSGALG00000016572	1.3636	5e-05	0.000214507	yes
SRPK3	1.36781	5e-05	0.000214507	yes
SWAP70	1.36907	0.00095	0.00329207	yes
PIK3R5	1.37514	5e-05	0.000214507	yes
ENSGALG00000023472	1.37889	0.0171	0.0420677	yes
GRAP	1.38011	5e-05	0.000214507	yes
ENSGALG00000028794	1.38187	0.00905	0.0243406	yes
IGSF3	1.38902	0.00055	0.00200143	yes
DLK1	1.38961	5e-05	0.000214507	yes
PXDNL	1.39382	5e-05	0.000214507	yes
APOLD1	1.39383	5e-05	0.000214507	yes
ENSGALG00000026717	1.39475	5e-05	0.000214507	yes
DBX2	1.39868	0.0022	0.00700214	yes
FOS	1.40349	5e-05	0.000214507	yes
HSP90AA1	1.40768	5e-05	0.000214507	yes
ZAP70	1.4088	5e-05	0.000214507	yes
KIF4A	1.41026	5e-05	0.000214507	yes
ENSGALG00000019602	1.4106	5e-05	0.000214507	yes
NUSAP1	1.41135	5e-05	0.000214507	yes
ENSGALG00000026134	1.43032	0.0001	0.000413292	yes
U6	1.43204	5e-05	0.000214507	yes
ENSGALG00000020331	1.43537	5e-05	0.000214507	yes
ENSGALG00000027961	1.44434	5e-05	0.000214507	yes
FZD7	1.44996	5e-05	0.000214507	yes
KLHL3	1.45028	5e-05	0.000214507	yes
NUF2	1.45293	0.0011	0.00375854	yes
CCDC71L	1.45645	0.0028	0.00868028	yes
ENSGALG00000006608	1.45659	5e-05	0.000214507	yes
CPS1	1.46058	0.0034	0.010318	yes
MCM3	1.46088	5e-05	0.000214507	yes
Mx	1.46212	5e-05	0.000214507	yes
ISG12(2)	1.46633	5e-05	0.000214507	yes
FAM69C	1.47249	5e-05	0.000214507	yes
CDH20	1.4812	0.0153	0.0382685	yes
KIF11	1.48216	0.0036	0.0108518	yes
MFSD14A	1.48661	5e-05	0.000214507	yes
ENSGALG00000014659	1.48713	5e-05	0.000214507	yes
CDCA3	1.50346	0.00135	0.00451897	yes
Aiolos	1.51294	5e-05	0.000214507	yes
CCNB3	1.52237	5e-05	0.000214507	yes
BLK	1.52327	5e-05	0.000214507	yes
BMPER	1.53543	5e-05	0.000214507	yes
INCENP	1.53821	5e-05	0.000214507	yes
CDK1	1.54201	5e-05	0.000214507	yes
PENK	1.54221	5e-05	0.000214507	yes
ENSGALG00000026720	1.54554	5e-05	0.000214507	yes
heme	1.57699	5e-05	0.000214507	yes
SH2D1B	1.58518	0.0011	0.00375854	yes
PLD4	1.58623	0.00085	0.00297667	yes
CRB2	1.58733	5e-05	0.000214507	yes
FAM46C	1.60495	5e-05	0.000214507	yes
ENSGALG00000027251	1.62303	5e-05	0.000214507	yes
PIK3R6	1.65662	5e-05	0.000214507	yes
ENSGALG00000024426	1.66192	5e-05	0.000214507	yes
RERE	1.67629	0.0001	0.000413292	yes
ENSGALG00000028509	1.68068	0.00265	0.00826487	yes
ISM1	1.70917	5e-05	0.000214507	yes
GAS7	1.70946	0.0006	0.00216722	yes
COL20A1	1.71027	5e-05	0.000214507	yes
HERC1	1.71403	0.01275	0.0327116	yes
ENSGALG00000028154	1.71645	0.00035	0.00132395	yes
SERINC4	1.71883	0.01215	0.031388	yes
CTGF	1.72162	5e-05	0.000214507	yes
ENSGALG00000026521	1.72517	0.00235	0.00742744	yes
CHODL	1.74325	5e-05	0.000214507	yes
ENSGALG00000023692	1.75114	0.0018	0.00585404	yes
CYR61	1.75679	5e-05	0.000214507	yes
TOP2A	1.76929	5e-05	0.000214507	yes
FNDC1	1.77004	5e-05	0.000214507	yes
RACGAP1	1.7978	5e-05	0.000214507	yes
DUSP5	1.7985	5e-05	0.000214507	yes
ENSGALG00000019283	1.82392	5e-05	0.000214507	yes
CDKN1A	1.85736	5e-05	0.000214507	yes
ENSGALG00000028922	1.85823	0.0057	0.016253	yes
LFABP	1.86989	5e-05	0.000214507	yes
CCL1	1.87597	5e-05	0.000214507	yes
ENSGALG00000025183	1.90304	5e-05	0.000214507	yes
MUSTN1	1.90746	5e-05	0.000214507	yes
MYCL	1.92097	5e-05	0.000214507	yes
TMEM220	1.9321	5e-05	0.000214507	yes
ENSGALG00000020380	1.94059	5e-05	0.000214507	yes
ENSGALG00000027023	1.95152	5e-05	0.000214507	yes
ATP2C2	1.95203	0.0007	0.00249465	yes
ENSGALG00000017040	1.9977	5e-05	0.000214507	yes
ITGB3BP	1.99946	0.0023	0.0072858	yes
JSC	2.0117	5e-05	0.000214507	yes
ADMP	2.04375	0.00075	0.00265664	yes
C1S	2.06663	5e-05	0.000214507	yes
ENSGALG00000028728	2.0888	5e-05	0.000214507	yes
BATF	2.13945	5e-05	0.000214507	yes
CCLI10	2.19684	5e-05	0.000214507	yes
HSPH1	2.25815	5e-05	0.000214507	yes
ENSGALG00000019325	2.28064	5e-05	0.000214507	yes
GJB6	2.34154	0.0154	0.0384807	yes
ACTC1	2.37034	5e-05	0.000214507	yes
ENSGALG00000018767	2.42577	0.0063	0.0177378	yes
ENSGALG00000024466	2.49992	0.0053	0.0152453	yes
ZMYM3	2.52223	5e-05	0.000214507	yes
CCL19	2.6827	0.00035	0.00132395	yes
ENSGALG00000028179	2.72447	5e-05	0.000214507	yes
TNC	2.88793	5e-05	0.000214507	yes
NELL2	2.91167	5e-05	0.000214507	yes
CELF3	3.01876	5e-05	0.000214507	yes
k60	3.09221	0.02025	0.0485425	yes
ENSGALG00000018992	3.09675	5e-05	0.000214507	yes
PRKCDBP	3.18972	0.00155	0.00511594	yes
pvalb1	3.27556	0.0003	0.00114898	yes
ALK	3.69467	5e-05	0.000214507	yes
ENSGALG00000017674	3.7429	5e-05	0.000214507	yes
ENSGALG00000000162	4.04555	0.00385	0.0115086	yes
Wnt6	4.14597	0.0037	0.0111144	yes
AGO2	4.68034	5e-05	0.000214507	yes

## Sheet: CLL_M
Gene_Symbol	log2(fold_change)	p_value	q_value	significant
gga-mir-6652	-6.11135	0.0003	0.00114898	yes
ENSGALG00000013110	-4.68037	0.0025	0.00784679	yes
ENSGALG00000026637	-4.6667	5e-05	0.000214507	yes
CACNG1	-4.53594	0.0161	0.0399802	yes
ENSGALG00000013105	-3.83571	5e-05	0.000214507	yes
apoAIV	-3.69693	0.0002	0.000789832	yes
RBP2	-3.35476	0.0168	0.0414358	yes
ENSGALG00000013226	-3.23951	0.0182	0.0443434	yes
Mx	-2.92261	5e-05	0.000214507	yes
TFCP2	-2.74052	0.00475	0.0138486	yes
ENSGALG00000023424	-2.58819	0.00495	0.0143644	yes
PNOC	-2.39262	0.0009	0.00313505	yes
LPP	-2.34976	5e-05	0.000214507	yes
ISG12(2)	-2.28331	5e-05	0.000214507	yes
ZMYM3	-2.26275	5e-05	0.000214507	yes
TTLL9	-2.03289	0.00025	0.000970986	yes
OAS*A	-2.02433	5e-05	0.000214507	yes
CMPK2	-1.96855	5e-05	0.000214507	yes
ENSGALG00000027755	-1.86313	0.00675	0.0188508	yes
ENSGALG00000006384	-1.85366	5e-05	0.000214507	yes
ACYP2	-1.81063	0.01905	0.0460905	yes
TAL2	-1.77301	0.00125	0.00421505	yes
KCNIP2	-1.66775	0.0007	0.00249465	yes
ENSGALG00000012324	-1.6402	0.01095	0.0286856	yes
ENSGALG00000019795	-1.61921	0.01875	0.0454754	yes
SOCS2	-1.57469	0.0007	0.00249465	yes
LDLRAD1	-1.55373	5e-05	0.000214507	yes
DOK5	-1.45754	5e-05	0.000214507	yes
MAP3K4	-1.45466	5e-05	0.000214507	yes
RNaseP_nuc	-1.44942	5e-05	0.000214507	yes
NT5DC1	-1.43198	5e-05	0.000214507	yes
AMY2A	-1.41996	5e-05	0.000214507	yes
7SK	-1.39396	5e-05	0.000214507	yes
SMPX	-1.3937	5e-05	0.000214507	yes
ENSGALG00000027890	-1.38505	5e-05	0.000214507	yes
NIM1	-1.35843	5e-05	0.000214507	yes
ENSGALG00000028690	-1.35529	0.0114	0.0297099	yes
ENSGALG00000020985	-1.34408	0.0119	0.0308311	yes
ENSGALG00000003838	-1.28191	0.0144	0.0363196	yes
NETO2	-1.27052	5e-05	0.000214507	yes
ARPC1A	-1.25533	0.0101	0.0267591	yes
VOPP1	-1.20727	0.0101	0.0267591	yes
SPTBN5	-1.19104	0.002	0.0064342	yes
ECH1	-1.18924	5e-05	0.000214507	yes
ENSGALG00000009709	-1.1716	0.00015	0.000604167	yes
ASNS	-1.15112	5e-05	0.000214507	yes
ENSGALG00000026152	-1.13624	5e-05	0.000214507	yes
MTERF2	-1.1342	5e-05	0.000214507	yes
PDE8B	-1.10903	5e-05	0.000214507	yes
ENSGALG00000017691	-1.10822	0.0006	0.00216722	yes
ENSGALG00000005747	-1.09605	0.00125	0.00421505	yes
ENSGALG00000015404	-1.08994	5e-05	0.000214507	yes
TM6SF1	-1.0772	5e-05	0.000214507	yes
CHGB	-1.04305	5e-05	0.000214507	yes
CHST9	-1.03952	5e-05	0.000214507	yes
GIPC3	-1.0308	0.00895	0.0241056	yes
NCEH1	-1.02995	5e-05	0.000214507	yes
ENSGALG00000005148	-1.0183	5e-05	0.000214507	yes
SLC25A25	-1.01156	5e-05	0.000214507	yes
CCL19	-1.00415	0.00785	0.0215064	yes
PALMD	1.00148	5e-05	0.000214507	yes
DUSP12	1.00577	5e-05	0.000214507	yes
FABP4	1.01265	5e-05	0.000214507	yes
CPN1	1.01633	5e-05	0.000214507	yes
ENSGALG00000023819	1.02982	5e-05	0.000214507	yes
ISPD	1.03166	5e-05	0.000214507	yes
NES	1.0325	5e-05	0.000214507	yes
MYO1A	1.04049	5e-05	0.000214507	yes
HSP90AA1	1.0406	5e-05	0.000214507	yes
TMEM37	1.0476	5e-05	0.000214507	yes
PER2	1.07414	5e-05	0.000214507	yes
CYSLTR1	1.09801	5e-05	0.000214507	yes
PIM1	1.11605	5e-05	0.000214507	yes
KCNN1	1.12477	5e-05	0.000214507	yes
ENSGALG00000021395	1.12842	5e-05	0.000214507	yes
FKHR	1.1353	5e-05	0.000214507	yes
PLA2G10	1.136	0.0008	0.00281812	yes
TTC7A	1.13764	5e-05	0.000214507	yes
ENSGALG00000028627	1.13893	5e-05	0.000214507	yes
ENSGALG00000026142	1.1434	0.0066	0.0184774	yes
TAF1D	1.14968	0.00055	0.00200143	yes
TIMP3	1.15027	5e-05	0.000214507	yes
DNAJA4	1.159	5e-05	0.000214507	yes
PTGER2	1.1708	0.00195	0.00629016	yes
ENSGALG00000013992	1.17424	5e-05	0.000214507	yes
DUSP8	1.1789	5e-05	0.000214507	yes
FAM134B	1.18747	5e-05	0.000214507	yes
THBS1	1.19714	5e-05	0.000214507	yes
MGAT5B	1.21307	5e-05	0.000214507	yes
TTC28	1.22958	5e-05	0.000214507	yes
AANAT	1.2361	0.0003	0.00114898	yes
EDA2R	1.24064	5e-05	0.000214507	yes
CHST15	1.2605	5e-05	0.000214507	yes
MAL2	1.29078	0.0001	0.000413292	yes
KLF6	1.29464	5e-05	0.000214507	yes
ENSGALG00000028383	1.31966	5e-05	0.000214507	yes
HSPA8	1.32098	5e-05	0.000214507	yes
ENSGALG00000026501	1.3246	0.0001	0.000413292	yes
LYVE1	1.34858	0.0003	0.00114898	yes
ENSGALG00000009959	1.36599	5e-05	0.000214507	yes
BMP7	1.3695	5e-05	0.000214507	yes
CYP2U1	1.37084	5e-05	0.000214507	yes
KIF11	1.3753	0.0007	0.00249465	yes
ENSGALG00000011865	1.39337	5e-05	0.000214507	yes
PRKG1	1.39733	5e-05	0.000214507	yes
TBXA2R	1.41596	0.0011	0.00375854	yes
OTUD1	1.45047	5e-05	0.000214507	yes
FAM110A	1.45277	5e-05	0.000214507	yes
FOSL2	1.47099	5e-05	0.000214507	yes
hsp70	1.4797	5e-05	0.000214507	yes
NPTX1	1.52391	0.0037	0.0111144	yes
OSGIN1	1.54579	5e-05	0.000214507	yes
XIRP1	1.54777	5e-05	0.000214507	yes
HSF2BP	1.55887	5e-05	0.000214507	yes
BACH1	1.65932	5e-05	0.000214507	yes
TGIF1	1.71729	5e-05	0.000214507	yes
KL	1.73253	5e-05	0.000214507	yes
HSPH1	1.73404	5e-05	0.000214507	yes
SLC35F3	1.74704	5e-05	0.000214507	yes
ENSGALG00000023818	1.75234	0.00145	0.00481848	yes
PFKFB3	1.75578	5e-05	0.000214507	yes
CA3	1.77801	5e-05	0.000214507	yes
GABARB	1.7906	5e-05	0.000214507	yes
ATF3	1.81027	5e-05	0.000214507	yes
MPZ	1.81052	0.0023	0.0072858	yes
SCG2	1.82329	5e-05	0.000214507	yes
ETS2	1.89791	5e-05	0.000214507	yes
ENSGALG00000027945	1.9074	0.0141	0.03567	yes
ABRA	2.00632	5e-05	0.000214507	yes
PDK4	2.07292	5e-05	0.000214507	yes
pvalb1	2.09654	5e-05	0.000214507	yes
ENSGALG00000000187	2.2803	5e-05	0.000214507	yes
CRB2	2.2977	5e-05	0.000214507	yes
ENSGALG00000028525	2.39276	0.0079	0.0216248	yes
MMRN1	2.4363	5e-05	0.000214507	yes
NR4A3	2.45208	5e-05	0.000214507	yes
TRAF3IP2	2.48705	5e-05	0.000214507	yes
CCL4	2.73732	0.00315	0.00964181	yes
SELE	2.96564	5e-05	0.000214507	yes
RRAD	4.08858	5e-05	0.000214507	yes
ENSGALG00000019175	4.20899	5e-05	0.000214507	yes
MTURN	5.53514	5e-05	0.000214507	yes

## Sheet: AHL_M
Gene_Symbol	log2(fold_change)	p_value	q_value	significant
AGO2	-5.97007	5e-05	0.000214507	yes
ALB	-5.41511	0.00015	0.000604167	yes
PDK4	-4.63904	5e-05	0.000214507	yes
HPX	-3.22169	0.01645	0.0407304	yes
ENSGALG00000027696	-3.1801	5e-05	0.000214507	yes
GLUL	-3.0355	5e-05	0.000214507	yes
ENSGALG00000003644	-3.03389	0.0171	0.0420677	yes
ENSGALG00000026897	-2.84529	0.0001	0.000413292	yes
SLC25A33	-2.82708	5e-05	0.000214507	yes
CHAC1	-2.79001	5e-05	0.000214507	yes
FBXO32	-2.68972	5e-05	0.000214507	yes
Tulp	-2.57035	0.00465	0.0135919	yes
ENSGALG00000018583	-2.39733	0.0035	0.0105846	yes
ARRDC2	-2.19061	5e-05	0.000214507	yes
FKBP51	-2.19058	5e-05	0.000214507	yes
KCTD20	-2.17079	5e-05	0.000214507	yes
AMER3	-2.0903	5e-05	0.000214507	yes
OTUD1	-2.07061	5e-05	0.000214507	yes
THY1	-2.01347	5e-05	0.000214507	yes
SESN1	-1.95748	5e-05	0.000214507	yes
SLC47A2	-1.93456	0.0183	0.0445507	yes
SLC41A3	-1.91679	5e-05	0.000214507	yes
GSTZ1	-1.86945	0.0005	0.00183498	yes
PFKFB3	-1.83795	5e-05	0.000214507	yes
KLF15	-1.73899	5e-05	0.000214507	yes
Mx	-1.71857	5e-05	0.000214507	yes
SPSB1	-1.69931	5e-05	0.000214507	yes
ENSGALG00000027172	-1.59127	0.00285	0.00881814	yes
TET2	-1.54923	5e-05	0.000214507	yes
ENSGALG00000027393	-1.53162	5e-05	0.000214507	yes
ENSGALG00000013992	-1.51984	5e-05	0.000214507	yes
ENSGALG00000027944	-1.48483	5e-05	0.000214507	yes
KLHL38	-1.45395	5e-05	0.000214507	yes
ENSGALG00000018582	-1.43807	0.0045	0.0132086	yes
FKHR	-1.35415	5e-05	0.000214507	yes
ENSGALG00000018879	-1.31978	5e-05	0.000214507	yes
F13A1	-1.30195	5e-05	0.000214507	yes
ARID5A	-1.27522	0.00015	0.000604167	yes
ADAMTS2	-1.24363	5e-05	0.000214507	yes
PM20D2	-1.2272	5e-05	0.000214507	yes
IL1RAPL2	-1.207	5e-05	0.000214507	yes
HINTW	-1.19062	5e-05	0.000214507	yes
NRN1	-1.16707	5e-05	0.000214507	yes
WBP1L	-1.14912	5e-05	0.000214507	yes
ENSGALG00000005779	-1.14682	0.00085	0.00297667	yes
ENSGALG00000013057	-1.12045	5e-05	0.000214507	yes
CDO1	-1.11165	5e-05	0.000214507	yes
DUSP8	-1.08625	5e-05	0.000214507	yes
RRAD	-1.08435	5e-05	0.000214507	yes
ULK2	-1.08395	5e-05	0.000214507	yes
MYH13	-1.07574	5e-05	0.000214507	yes
NTRK3	-1.07244	5e-05	0.000214507	yes
FHOD1	-1.05287	5e-05	0.000214507	yes
OBFC1	-1.03551	5e-05	0.000214507	yes
RNFT2	-1.01126	0.0004	0.00149659	yes
RBKS	1.00501	0.00415	0.0122942	yes
SNW1	1.00719	0.01115	0.0291423	yes
TMUB1	1.01018	5e-05	0.000214507	yes
POLR3H	1.0104	5e-05	0.000214507	yes
ENSGALG00000008755	1.01449	5e-05	0.000214507	yes
MYO1A	1.01533	5e-05	0.000214507	yes
TXN	1.01644	5e-05	0.000214507	yes
PTRH2	1.01818	5e-05	0.000214507	yes
FAM167B	1.01835	5e-05	0.000214507	yes
ENSGALG00000014754	1.01996	5e-05	0.000214507	yes
NDUFAB1	1.02195	5e-05	0.000214507	yes
IFT43	1.02282	0.00135	0.00451897	yes
CDK1	1.02722	5e-05	0.000214507	yes
SF3B6	1.02764	5e-05	0.000214507	yes
CNPY3	1.0314	5e-05	0.000214507	yes
TMEM141	1.0317	5e-05	0.000214507	yes
ENSGALG00000028992	1.03245	5e-05	0.000214507	yes
COX6A1	1.03384	5e-05	0.000214507	yes
GTSE1	1.03814	5e-05	0.000214507	yes
ENSGALG00000025773	1.03834	5e-05	0.000214507	yes
ENSGALG00000023314	1.03942	5e-05	0.000214507	yes
MRPL54	1.04117	5e-05	0.000214507	yes
CUTC	1.04291	5e-05	0.000214507	yes
FAM174A	1.04561	5e-05	0.000214507	yes
SIM2	1.04695	5e-05	0.000214507	yes
PSMB1	1.04756	5e-05	0.000214507	yes
ACTR6	1.05147	5e-05	0.000214507	yes
MRPS36	1.05275	5e-05	0.000214507	yes
LRRC4	1.05418	5e-05	0.000214507	yes
ATP5H	1.05588	5e-05	0.000214507	yes
ARPC4	1.06006	5e-05	0.000214507	yes
RPS8	1.06038	5e-05	0.000214507	yes
ENSGALG00000000308	1.0626	5e-05	0.000214507	yes
IRF2BPL	1.06273	0.00085	0.00297667	yes
ACYP1	1.06279	5e-05	0.000214507	yes
PRRG3	1.06624	5e-05	0.000214507	yes
CISD3	1.07188	5e-05	0.000214507	yes
rbf	1.07311	5e-05	0.000214507	yes
CABP2	1.07434	0.0109	0.0285732	yes
ENSGALG00000007863	1.07442	5e-05	0.000214507	yes
PMP22	1.07506	5e-05	0.000214507	yes
LSM5	1.07538	5e-05	0.000214507	yes
ENSGALG00000027400	1.07689	5e-05	0.000214507	yes
PDRG1	1.07733	5e-05	0.000214507	yes
TTLL9	1.08132	5e-05	0.000214507	yes
IMMP1L	1.08216	0.0002	0.000789832	yes
HIST1H111L	1.08384	0.00745	0.0205496	yes
TTC32	1.08409	5e-05	0.000214507	yes
SDHAF3	1.08849	5e-05	0.000214507	yes
ENSGALG00000011747	1.08967	5e-05	0.000214507	yes
C15ORF23	1.09153	0.00025	0.000970986	yes
WDR74	1.09569	5e-05	0.000214507	yes
CABP1	1.09581	5e-05	0.000214507	yes
HDDC2	1.09763	5e-05	0.000214507	yes
ECE2	1.09958	0.00075	0.00265664	yes
MED9	1.10151	5e-05	0.000214507	yes
RFESD	1.10194	5e-05	0.000214507	yes
ENSGALG00000002880	1.10236	5e-05	0.000214507	yes
UBN2	1.10274	0.0129	0.0330428	yes
ENSGALG00000009863	1.1061	5e-05	0.000214507	yes
E2F5	1.10772	5e-05	0.000214507	yes
PTRHD1	1.1086	5e-05	0.000214507	yes
ENSGALG00000021405	1.10955	0.0008	0.00281812	yes
POLR2L	1.11013	5e-05	0.000214507	yes
SUV39H1	1.11133	5e-05	0.000214507	yes
C17orf53	1.11642	5e-05	0.000214507	yes
MRPL21	1.11969	5e-05	0.000214507	yes
HSP90AA1	1.1199	5e-05	0.000214507	yes
ENSGALG00000005615	1.1202	5e-05	0.000214507	yes
SELE	1.12121	5e-05	0.000214507	yes
H2A-VIII	1.12247	5e-05	0.000214507	yes
COMMD3	1.12396	5e-05	0.000214507	yes
APOA1	1.12837	5e-05	0.000214507	yes
RPL37A	1.13273	5e-05	0.000214507	yes
CETN3	1.13287	5e-05	0.000214507	yes
TMEM167B	1.14092	5e-05	0.000214507	yes
ENSGALG00000010474	1.14443	0.0039	0.0116429	yes
PPIL1	1.14612	5e-05	0.000214507	yes
MAP1LC3C	1.14777	5e-05	0.000214507	yes
TIMM13	1.14825	5e-05	0.000214507	yes
PREB	1.15131	5e-05	0.000214507	yes
ENSGALG00000028938	1.15382	5e-05	0.000214507	yes
ARHGAP27	1.15878	5e-05	0.000214507	yes
ENSGALG00000026857	1.16141	5e-05	0.000214507	yes
SOX18	1.16286	5e-05	0.000214507	yes
ZNF185	1.16463	0.00715	0.0198192	yes
ZFAND2B	1.16944	0.00055	0.00200143	yes
ENSGALG00000026679	1.17201	5e-05	0.000214507	yes
TBCA	1.17521	5e-05	0.000214507	yes
NDUFA2	1.17878	0.00315	0.00964181	yes
MRPL44	1.18022	5e-05	0.000214507	yes
AGBL5	1.18467	5e-05	0.000214507	yes
SEC11C	1.18648	5e-05	0.000214507	yes
ENSGALG00000022875	1.18755	5e-05	0.000214507	yes
PMVK	1.19051	5e-05	0.000214507	yes
HMGXB4	1.19168	5e-05	0.000214507	yes
NPM3	1.19208	5e-05	0.000214507	yes
PAK1IP1	1.20426	0.0004	0.00149659	yes
COX17	1.2073	5e-05	0.000214507	yes
ENSGALG00000006407	1.20901	5e-05	0.000214507	yes
ATP5G3	1.21018	5e-05	0.000214507	yes
RPP14	1.21045	5e-05	0.000214507	yes
SEC61G	1.2116	5e-05	0.000214507	yes
DENR	1.21687	5e-05	0.000214507	yes
IPO11	1.21786	0.01775	0.0434126	yes
PYM1	1.21809	5e-05	0.000214507	yes
ENSGALG00000028983	1.21916	5e-05	0.000214507	yes
rad9	1.22331	5e-05	0.000214507	yes
ENSGALG00000012641	1.22386	5e-05	0.000214507	yes
LYRM2	1.22434	5e-05	0.000214507	yes
LY96	1.22555	5e-05	0.000214507	yes
GNL1	1.22616	5e-05	0.000214507	yes
DGUOK	1.237	0.0007	0.00249465	yes
SEC61B	1.24126	5e-05	0.000214507	yes
ENSGALG00000013469	1.24423	5e-05	0.000214507	yes
HSPB7	1.24604	5e-05	0.000214507	yes
CD3D	1.25231	5e-05	0.000214507	yes
ENSGALG00000026039	1.25307	5e-05	0.000214507	yes
ENSGALG00000014171	1.25559	5e-05	0.000214507	yes
S100A10	1.25565	5e-05	0.000214507	yes
DBI	1.25911	5e-05	0.000214507	yes
PLK2	1.26085	5e-05	0.000214507	yes
IGFBP5	1.26325	5e-05	0.000214507	yes
ENSGALG00000016099	1.26605	0.001	0.00344902	yes
FABP4	1.27182	5e-05	0.000214507	yes
TLCD1	1.2748	5e-05	0.000214507	yes
TMEM141	1.27897	5e-05	0.000214507	yes
RPS20	1.27967	5e-05	0.000214507	yes
SNRPG	1.28002	5e-05	0.000214507	yes
GNG2	1.28206	5e-05	0.000214507	yes
UXS1	1.28245	5e-05	0.000214507	yes
LY96	1.29625	0.00075	0.00265664	yes
PGAM1	1.29929	0.01905	0.0460905	yes
ENSGALG00000022149	1.29937	5e-05	0.000214507	yes
ENY2	1.30643	5e-05	0.000214507	yes
ROMO1	1.3071	0.0185	0.0449641	yes
ENSGALG00000001330	1.31279	5e-05	0.000214507	yes
CDCA3	1.31571	0.0001	0.000413292	yes
NHP2	1.32271	5e-05	0.000214507	yes
TRA2B	1.32354	0.0001	0.000413292	yes
EFHD2	1.3307	0.0021	0.00672098	yes
HSPB8	1.33479	5e-05	0.000214507	yes
ETHE1	1.33757	0.0069	0.019214	yes
MRPL23	1.3425	5e-05	0.000214507	yes
RPL13	1.34501	5e-05	0.000214507	yes
C1H11ORF73	1.35294	5e-05	0.000214507	yes
WDR83OS	1.35336	5e-05	0.000214507	yes
MRPL13	1.35367	5e-05	0.000214507	yes
ENSGALG00000029117	1.35625	5e-05	0.000214507	yes
CKS1B	1.36076	5e-05	0.000214507	yes
SHFM1	1.36111	5e-05	0.000214507	yes
ENSGALG00000026934	1.36506	5e-05	0.000214507	yes
ENSGALG00000024295	1.36687	5e-05	0.000214507	yes
SETD9	1.36771	0.0081	0.0220953	yes
SNAPIN	1.3789	5e-05	0.000214507	yes
RPLP2	1.37942	5e-05	0.000214507	yes
MRPL18	1.38049	5e-05	0.000214507	yes
CTGF	1.3893	5e-05	0.000214507	yes
CDC26	1.39074	5e-05	0.000214507	yes
SNORA73	1.39471	5e-05	0.000214507	yes
H1F0	1.39519	5e-05	0.000214507	yes
SNRPF	1.40055	5e-05	0.000214507	yes
CCDC189	1.40591	5e-05	0.000214507	yes
ENSGALG00000026245	1.412	5e-05	0.000214507	yes
NDUFC2	1.42257	5e-05	0.000214507	yes
ENSGALG00000026441	1.43312	5e-05	0.000214507	yes
ENSGALG00000026855	1.43946	5e-05	0.000214507	yes
HSPA8	1.4462	5e-05	0.000214507	yes
FER1L5	1.44751	0.01595	0.03966	yes
MXD3	1.4486	0.00245	0.00770827	yes
ENSGALG00000004753	1.45208	5e-05	0.000214507	yes
MRPL17	1.45844	5e-05	0.000214507	yes
ENSGALG00000028753	1.46767	5e-05	0.000214507	yes
ENSGALG00000026742	1.47507	5e-05	0.000214507	yes
SPCS1	1.48087	5e-05	0.000214507	yes
JTB	1.48659	5e-05	0.000214507	yes
MRPS21	1.48676	5e-05	0.000214507	yes
ENSGALG00000020578	1.49038	0.0047	0.0137195	yes
ENSGALG00000027899	1.49959	5e-05	0.000214507	yes
EPB41L4A	1.50105	0.0159	0.0395508	yes
GNG5	1.50117	5e-05	0.000214507	yes
MRPS12	1.51584	5e-05	0.000214507	yes
HSPB1	1.54705	5e-05	0.000214507	yes
MRPL9	1.55959	5e-05	0.000214507	yes
COMMD4	1.56115	5e-05	0.000214507	yes
SNRPD1	1.56205	5e-05	0.000214507	yes
NPB	1.56655	0.0003	0.00114898	yes
Id1	1.56707	5e-05	0.000214507	yes
C1orf53	1.56967	0.0001	0.000413292	yes
TIMM10	1.57562	5e-05	0.000214507	yes
CLEC19A	1.5859	0.0052	0.014995	yes
BLB1	1.58595	5e-05	0.000214507	yes
gga-let-7i	1.58655	5e-05	0.000214507	yes
ATRAID	1.59399	5e-05	0.000214507	yes
RPS23	1.60624	5e-05	0.000214507	yes
COX7C	1.61519	5e-05	0.000214507	yes
ENSGALG00000012102	1.61968	0.0031	0.00950428	yes
Worthington	1.62162	5e-05	0.000214507	yes
TMSB4X	1.63157	5e-05	0.000214507	yes
GPX1	1.63639	0.0001	0.000413292	yes
C12ORF57	1.63656	5e-05	0.000214507	yes
SCD	1.65034	5e-05	0.000214507	yes
FOS	1.65343	5e-05	0.000214507	yes
ENSGALG00000027304	1.66511	0.0131	0.0334838	yes
LAMTOR2	1.66905	5e-05	0.000214507	yes
C5orf63	1.67258	5e-05	0.000214507	yes
DYNLL1	1.67619	5e-05	0.000214507	yes
ENSGALG00000001483	1.69648	5e-05	0.000214507	yes
COL12A1	1.70728	5e-05	0.000214507	yes
ENSGALG00000027112	1.72776	5e-05	0.000214507	yes
SRGN	1.73457	5e-05	0.000214507	yes
ENSGALG00000000918	1.74845	0.00185	0.0059993	yes
SNRPE	1.74927	5e-05	0.000214507	yes
HSPH1	1.76948	5e-05	0.000214507	yes
CHCHD10	1.7696	5e-05	0.000214507	yes
SSBP3	1.78124	0.0003	0.00114898	yes
RPS28	1.78878	5e-05	0.000214507	yes
ENSGALG00000003348	1.79902	5e-05	0.000214507	yes
RERE	1.84007	5e-05	0.000214507	yes
HINT2	1.86163	5e-05	0.000214507	yes
ENSGALG00000004904	1.88973	0.0013	0.00436776	yes
ENSGALG00000026742	1.90818	5e-05	0.000214507	yes
CD274	1.91554	5e-05	0.000214507	yes
PHLDA2	1.91842	5e-05	0.000214507	yes
LPP	1.92966	5e-05	0.000214507	yes
INHBA	1.94057	5e-05	0.000214507	yes
G0S2	2.00241	5e-05	0.000214507	yes
ENSGALG00000003048	2.00722	5e-05	0.000214507	yes
ENSGALG00000007350	2.00951	5e-05	0.000214507	yes
BIRC5	2.0162	0.0149	0.0374047	yes
MT4	2.03524	5e-05	0.000214507	yes
BRD9	2.05311	0.0002	0.000789832	yes
CD9	2.05601	5e-05	0.000214507	yes
ENSGALG00000021139	2.0737	5e-05	0.000214507	yes
CYP2D6	2.07727	5e-05	0.000214507	yes
IFI27L2	2.09088	5e-05	0.000214507	yes
ENSGALG00000002595	2.09152	5e-05	0.000214507	yes
Ex-FABP	2.13798	5e-05	0.000214507	yes
ACA64	2.14991	0.0005	0.00183498	yes
H2A-VIII	2.16844	5e-05	0.000214507	yes
VPS37D	2.18011	5e-05	0.000214507	yes
ENSGALG00000001734	2.18556	0.01925	0.0465009	yes
ENSGALG00000002459	2.20219	0.0001	0.000413292	yes
gga-mir-133a-2	2.21926	5e-05	0.000214507	yes
Blec2	2.22848	0.01175	0.0304923	yes
ENSGALG00000026441	2.23327	5e-05	0.000214507	yes
SNCG1	2.26704	5e-05	0.000214507	yes
ENSGALG00000007840	2.28634	5e-05	0.000214507	yes
ENSGALG00000028396	2.31542	5e-05	0.000214507	yes
ENSGALG00000026501	2.34984	5e-05	0.000214507	yes
B2M	2.35123	5e-05	0.000214507	yes
SNORA50	2.41214	0.00695	0.0193364	yes
ENSGALG00000023819	2.57908	5e-05	0.000214507	yes
ENSGALG00000027051	2.6048	0.0111	0.0290289	yes
CA3	2.69843	5e-05	0.000214507	yes
ENSGALG00000016249	2.72123	5e-05	0.000214507	yes
CCDC152	2.82697	0.0165	0.0408363	yes
S100A13	2.83734	0.01025	0.0271	yes
ENSGALG00000011747	2.85247	0.00635	0.0178599	yes
REXO1	3.20713	5e-05	0.000214507	yes
ENSGALG00000028359	3.40365	0.0168	0.0414358	yes
SNORA73	3.44371	0.00825	0.0224543	yes
ENSGALG00000026913	3.83195	0.0038	0.0113778	yes
ENSGALG00000026533	4.34216	0.00105	0.00360433	yes
7SK	4.59038	5e-05	0.000214507	yes
RNaseP_nuc	5.15697	5e-05	0.000214507	yes
RNase_MRP	5.64419	5e-05	0.000214507	yes

## Sheet: CHL_M
Gene_Symbol	log2(fold_change)	p_value	q_value	significant
gga-let-7d	-4.81277	5e-05	0.000214507	yes
ENSGALG00000028614	-4.39796	0.0076	0.0209042	yes
CHAC1	-3.89573	5e-05	0.000214507	yes
ENSGALG00000013105	-2.91417	0.0104	0.0274405	yes
RBP2	-2.88352	0.0177	0.0433092	yes
ENSGALG00000026913	-2.65792	5e-05	0.000214507	yes
DAZL	-2.55493	0.0066	0.0184774	yes
ENSGALG00000028268	-2.4717	0.0078	0.0213869	yes
AMPH	-2.44064	0.01885	0.045684	yes
ENSGALG00000027045	-2.40778	5e-05	0.000214507	yes
SDK1	-2.39527	5e-05	0.000214507	yes
MTTP	-2.2968	5e-05	0.000214507	yes
SCD	-2.28958	5e-05	0.000214507	yes
SOCS6	-2.13375	5e-05	0.000214507	yes
GSTZ1	-2.01165	0.0028	0.00868028	yes
SNCG1	-1.99134	0.014	0.0354481	yes
S100A4	-1.9903	5e-05	0.000214507	yes
ARRDC2	-1.89514	5e-05	0.000214507	yes
ENSGALG00000027944	-1.89381	5e-05	0.000214507	yes
LFABP	-1.85487	0.0024	0.00756832	yes
HHLA2	-1.77444	5e-05	0.000214507	yes
GPM6A	-1.71657	5e-05	0.000214507	yes
ENSGALG00000023472	-1.6665	0.0049	0.0142355	yes
REXO1	-1.64849	5e-05	0.000214507	yes
ACYP2	-1.63132	0.01915	0.0462923	yes
ACSBG2	-1.61698	5e-05	0.000214507	yes
ENSGALG00000026540	-1.61188	0.00115	0.0039108	yes
OC3	-1.58919	5e-05	0.000214507	yes
ENSGALG00000023973	-1.5845	5e-05	0.000214507	yes
LPP	-1.57135	5e-05	0.000214507	yes
PPIC	-1.55373	5e-05	0.000214507	yes
SLC2A10	-1.52677	0.0001	0.000413292	yes
RFESD	-1.50371	0.00015	0.000604167	yes
ENSGALG00000003048	-1.48029	0.00325	0.00991242	yes
apoAIV	-1.47824	0.00045	0.0016667	yes
LGALS1	-1.4747	5e-05	0.000214507	yes
SUSD4	-1.37818	5e-05	0.000214507	yes
ENSGALG00000027887	-1.33368	5e-05	0.000214507	yes
SMC2	-1.32163	5e-05	0.000214507	yes
BEGAIN	-1.31198	0.0002	0.000789832	yes
ENSGALG00000002258	-1.31051	5e-05	0.000214507	yes
IFI27L2	-1.30774	5e-05	0.000214507	yes
ANXA1	-1.3005	5e-05	0.000214507	yes
H1F0	-1.28761	5e-05	0.000214507	yes
ENSGALG00000016441	-1.2859	5e-05	0.000214507	yes
CPZ	-1.27141	0.00245	0.00770827	yes
DLK1	-1.25349	5e-05	0.000214507	yes
JUN	-1.2353	5e-05	0.000214507	yes
P37NB	-1.22839	5e-05	0.000214507	yes
SEMA3A	-1.2223	5e-05	0.000214507	yes
UBE3D	-1.21619	0.0189	0.0457871	yes
HERC1	-1.2129	0.01345	0.0342554	yes
RPS28	-1.21001	5e-05	0.000214507	yes
SNCAIP	-1.2083	5e-05	0.000214507	yes
DACT2	-1.20745	5e-05	0.000214507	yes
NSG1	-1.20206	0.0182	0.0443434	yes
LPAR1	-1.2013	5e-05	0.000214507	yes
LIPG	-1.19674	5e-05	0.000214507	yes
FGF10	-1.18663	5e-05	0.000214507	yes
COL20A1	-1.16902	5e-05	0.000214507	yes
STARD4	-1.16186	5e-05	0.000214507	yes
MAP1LC3C	-1.16108	5e-05	0.000214507	yes
ENSGALG00000026053	-1.14525	0.00635	0.0178599	yes
TMEM38B	-1.13949	5e-05	0.000214507	yes
ENSGALG00000018377	-1.12968	5e-05	0.000214507	yes
ADAMTS19	-1.11872	5e-05	0.000214507	yes
C1QTNF8	-1.11773	5e-05	0.000214507	yes
ENSGALG00000007526	-1.11742	5e-05	0.000214507	yes
TTLL9	-1.08975	5e-05	0.000214507	yes
DPYSL3	-1.08916	5e-05	0.000214507	yes
NSDHL	-1.08517	5e-05	0.000214507	yes
FOS	-1.08277	5e-05	0.000214507	yes
ADD2	-1.07887	5e-05	0.000214507	yes
CPAMD8	-1.07584	5e-05	0.000214507	yes
ENSGALG00000027431	-1.07562	0.00015	0.000604167	yes
WBSCR17	-1.07073	5e-05	0.000214507	yes
ENSGALG00000022875	-1.06629	5e-05	0.000214507	yes
COL1A2	-1.04878	5e-05	0.000214507	yes
PDE8B	-1.04125	5e-05	0.000214507	yes
SOCS2	-1.04077	0.01345	0.0342554	yes
LGALS3	-1.03271	0.01085	0.0284619	yes
ACTC1	-1.02959	5e-05	0.000214507	yes
DOK5	-1.02592	0.00025	0.000970986	yes
CDR2L	-1.02367	5e-05	0.000214507	yes
ENSGALG00000026742	-1.01986	5e-05	0.000214507	yes
ENSGALG00000027207	-1.01274	5e-05	0.000214507	yes
AMER3	-1.00373	5e-05	0.000214507	yes
ENSGALG00000004436	-1.00043	5e-05	0.000214507	yes
CD36	-1.00619	5e-05	0.000214507	yes
ARID5A	1.01092	5e-05	0.000214507	yes
SELP	1.01507	5e-05	0.000214507	yes
SLC35F3	1.01631	5e-05	0.000214507	yes
ATP1B1	1.02175	0.00525	0.0151204	yes
TMEM37	1.02436	5e-05	0.000214507	yes
GTSF1	1.02484	0.00705	0.0195762	yes
PDE9A	1.02567	0.0001	0.000413292	yes
ENSGALG00000005421	1.03109	0.0191	0.0461916	yes
FAM110A	1.03825	5e-05	0.000214507	yes
HOXB5	1.04234	0.0034	0.010318	yes
AGBL1	1.05381	5e-05	0.000214507	yes
KLHL38	1.05853	5e-05	0.000214507	yes
IRS2	1.06489	5e-05	0.000214507	yes
FAM134B	1.06626	5e-05	0.000214507	yes
MGAT5B	1.07457	5e-05	0.000214507	yes
REEP6	1.08506	0.0073	0.0201864	yes
ENSGALG00000028350	1.10968	0.01685	0.0415433	yes
ENSGALG00000018879	1.12665	0.0141	0.03567	yes
MAL2	1.13586	0.0001	0.000413292	yes
CHST9	1.13771	0.0009	0.00313505	yes
ENSGALG00000012021	1.14324	0.00135	0.00451897	yes
C19orf35	1.14795	0.01675	0.0413288	yes
TMEM194B	1.14992	5e-05	0.000214507	yes
OSGIN1	1.15492	5e-05	0.000214507	yes
STXBP5L	1.16274	5e-05	0.000214507	yes
ENSGALG00000002614	1.16288	5e-05	0.000214507	yes
ENSGALG00000005043	1.16534	5e-05	0.000214507	yes
ATF3	1.16829	5e-05	0.000214507	yes
DENND5B	1.1758	5e-05	0.000214507	yes
HSPA8	1.181	5e-05	0.000214507	yes
FBXO32	1.19355	5e-05	0.000214507	yes
ENSGALG00000015982	1.19918	5e-05	0.000214507	yes
RGS4	1.22438	5e-05	0.000214507	yes
SOCS3	1.22528	5e-05	0.000214507	yes
INSRR	1.23004	5e-05	0.000214507	yes
ENSGALG00000028695	1.23574	5e-05	0.000214507	yes
BACH1	1.23961	5e-05	0.000214507	yes
CA3	1.24887	5e-05	0.000214507	yes
AP1M2	1.25186	0.0092	0.0246886	yes
C2	1.26388	5e-05	0.000214507	yes
TBXA2R	1.27085	0.00395	0.0117747	yes
MTURN	1.27483	0.01185	0.0307185	yes
SOX13	1.28113	0.0001	0.000413292	yes
ENSGALG00000022278	1.31055	5e-05	0.000214507	yes
ENSGALG00000005785	1.32745	5e-05	0.000214507	yes
ENSGALG00000010364	1.34916	5e-05	0.000214507	yes
ENSGALG00000009600	1.35194	5e-05	0.000214507	yes
TGIF1	1.36021	5e-05	0.000214507	yes
ILVBL	1.38429	5e-05	0.000214507	yes
ENSGALG00000027602	1.39469	5e-05	0.000214507	yes
EFNB2	1.40919	5e-05	0.000214507	yes
HEBP2	1.41225	0.0102	0.0269853	yes
FKHR	1.41246	5e-05	0.000214507	yes
FGF16	1.42876	5e-05	0.000214507	yes
ENSGALG00000027201	1.46435	5e-05	0.000214507	yes
TAF1D	1.46953	5e-05	0.000214507	yes
ENSGALG00000025966	1.52097	5e-05	0.000214507	yes
AANAT	1.53696	5e-05	0.000214507	yes
LMCD1	1.54105	5e-05	0.000214507	yes
FGF1	1.54454	5e-05	0.000214507	yes
7SK	1.54627	5e-05	0.000214507	yes
HSPH1	1.60279	5e-05	0.000214507	yes
MCM9	1.64553	0.0018	0.00585404	yes
ENSGALG00000019175	1.65549	5e-05	0.000214507	yes
ENSGALG00000026690	1.67221	0.006	0.0169982	yes
XIRP1	1.70708	5e-05	0.000214507	yes
CRB2	1.74809	5e-05	0.000214507	yes
OTUD1	1.75304	5e-05	0.000214507	yes
TET2	1.77388	5e-05	0.000214507	yes
ETS2	1.84692	5e-05	0.000214507	yes
SV2B	1.9179	5e-05	0.000214507	yes
ADPRHL1	1.9547	5e-05	0.000214507	yes
SELE	1.96562	5e-05	0.000214507	yes
DKK3	1.97011	5e-05	0.000214507	yes
MMRN1	1.98928	5e-05	0.000214507	yes
ENSGALG00000000187	2.07809	5e-05	0.000214507	yes
MPZ	2.0908	0.0001	0.000413292	yes
SCG2	2.10956	5e-05	0.000214507	yes
MB	2.12907	5e-05	0.000214507	yes
ENSGALG00000006003	2.16795	5e-05	0.000214507	yes
U4	2.40144	5e-05	0.000214507	yes
ENSGALG00000026897	2.40722	5e-05	0.000214507	yes
ENSGALG00000017674	2.4715	5e-05	0.000214507	yes
ENSGALG00000027172	2.88633	0.0002	0.000789832	yes
FHL2	2.89338	5e-05	0.000214507	yes
RRAD	2.94517	5e-05	0.000214507	yes
PDK4	3.05659	5e-05	0.000214507	yes
ENSGALG00000028179	3.20067	0.0015	0.00496707	yes
CCL4	3.20838	0.01115	0.0291423	yes
ENSGALG00000027323	3.23739	5e-05	0.000214507	yes
5S_rRNA	4.87357	0.002	0.0064342	yes
